# Supplementary material for: Controlled vocabularies for plant anatomical parts optimized for use in data analysis tools and for cross-species studies
Source: Plant Methods. 2013 Aug 6;9:33. doi: 10.1186/1746-4811-9-33 (PMC3751485; doi:10.1186/1746-4811-9-33)
Supplement: Additional file 1 — Anatomy ontology mapping across various dicotyledonous plant species. [file 1746-4811-9-33-S1.xls]

## Sheet: Sheet1
Common	Glycine max	Glycine max	Glycine max	Lycopersicon esculentum	Lycopersicon esculentum	Lycopersicon esculentum	Lycopersicon esculentum	Nicotiana tabacum	Nicotiana tabacum	Nicotiana tabacum	Nicotiana tabacum	Nicotiana tabacum	Nicotiana tabacum	Nicotiana tabacum	Arabidopsis thaliana	Arabidopsis thaliana	Arabidopsis thaliana	Arabidopsis thaliana
callus /// 1 /// false /// ---	callus /// 1 /// false /// ---			callus /// 1 /// false /// ---				callus /// 1 /// false /// ---							callus /// 1 /// false /// ---
cell culture / primary cell /// 2 /// false /// ---	cell culture / primary cell /// 2 /// false /// ---			cell culture / primary cell /// 2 /// false /// ---				cell culture / primary cell /// 2 /// false /// ---							cell culture / primary cell /// 2 /// false /// ---
syncytium /// 2.1 /// false /// ---	syncytium /// 2.1 /// false /// ---
sperm cell /// 2.2 /// false /// ---															sperm cell /// 2.1 /// false /// ---
protoplast /// 2.3 /// false /// ---															protoplast /// 2.2 /// false /// ---
guard cell protoplast /// 2.3.1 /// false /// ---															guard cell protoplast /// 2.2.1 /// false /// ---
mesophyll cell protoplast /// 2.3.2 /// false /// ---															mesophyll cell protoplast /// 2.2.2 /// false /// ---
root cell /// 2.4 /// false /// ---															root cell /// 2.3 /// false /// ---
root phloem cell /// 2.4.1 /// false /// ---															root phloem cell /// 2.3.1 /// false /// ---
root cortex cell /// 2.4.2 /// false /// ---															root cortex cell /// 2.3.2 /// false /// ---
root xylem cell /// 2.4.3 /// false /// ---															root xylem cell /// 2.3.3 /// false /// ---
epid. atrichoblast /// 2.4.4 /// false /// ---															epid. atrichoblast /// 2.3.4 /// false /// ---
root culture /// 2.5 /// false /// ---															root culture /// 2.4 /// false /// ---
seedling /// 3 /// false /// ---	seedling /// 3 /// false /// ---			seedling /// 3 /// false /// ---				seedling /// 3 /// false /// ---							seedling /// 3 /// false /// ---
cotyledon /// 3.1 /// false /// ---	cotyledon /// 3.1 /// false /// ---			cotyledon /// 3.1 /// false /// ---				cotyledon /// 3.1 /// false /// ---							cotyledon /// 3.1 /// false /// ---
shoot apex /// 3.2 /// false /// ---	shoot apex /// 3.2 /// false /// ---			shoot apex /// 3.2 /// false /// ---				shoot apex /// 3.2 /// false /// ---							shoot apex /// 3.2 /// false /// ---
shoot apical meristem /// 3.2.1 /// false /// ---	shoot apical meristem /// 3.2.1 /// false /// ---			shoot apical meristem /// 3.2.1 /// false /// ---				shoot apical meristem /// 3.2.1 /// false /// ---							shoot apical meristem /// 3.2.1 /// false /// ---
epicotyl /// 3.3 /// false /// ---	epicotyl /// 3.3 /// false /// ---			epicotyl /// 3.3 /// false /// ---				epicotyl /// 3.3 /// false /// ---
epidermis /// 3.3.1 /// false /// ---	epidermis /// 3.3.1 /// false /// ---			epidermis /// 3.3.1 /// false /// ---				epidermis /// 3.3.1 /// false /// ---
cortex /// 3.3.2 /// false /// ---	cortex /// 3.3.2 /// false /// ---			cortex /// 3.3.2 /// false /// ---				cortex /// 3.3.2 /// false /// ---
stele /// 3.3.3 /// false /// ---	stele /// 3.3.3 /// false /// ---			stele /// 3.3.3 /// false /// ---				stele /// 3.3.3 /// false /// ---
pith /// 3.3.3.1 /// false /// ---	pith /// 3.3.3.1 /// false /// ---			pith /// 3.3.3.1 /// false /// ---				pith /// 3.3.3.1 /// false /// ---
conducting tissue /// 3.3.3.2 /// false /// ---	conducting tissue /// 3.3.3.2 /// false /// ---			conducting tissue /// 3.3.3.2 /// false /// ---				conducting tissue /// 3.3.3.2 /// false /// ---
xylem /// 3.3.3.2.1 /// false /// ---	xylem /// 3.3.3.2.1 /// false /// ---			xylem /// 3.3.3.2.1 /// false /// ---				xylem /// 3.3.3.2.1 /// false /// ---
phloem /// 3.3.3.2.2 /// false /// ---	phloem /// 3.3.3.2.2 /// false /// ---			phloem /// 3.3.3.2.2 /// false /// ---				phloem /// 3.3.3.2.2 /// false /// ---
hypocotyl /// 3.4 /// false /// ---	hypocotyl /// 3.4 /// false /// ---			hypocotyl /// 3.4 /// false /// ---				hypocotyl /// 3.4 /// false /// ---							hypocotyl /// 3.3 /// false /// ---
epidermis /// 3.4.1 /// false /// ---	epidermis /// 3.4.1 /// false /// ---			epidermis /// 3.4.1 /// false /// ---				epidermis /// 3.4.1 /// false /// ---							epidermis /// 3.3.1 /// false /// ---
cortex /// 3.4.2 /// false /// ---	cortex /// 3.4.2 /// false /// ---			cortex /// 3.4.2 /// false /// ---				cortex /// 3.4.2 /// false /// ---							cortex /// 3.3.2 /// false /// ---
stele /// 3.4.3 /// false /// ---	stele /// 3.4.3 /// false /// ---			stele /// 3.4.3 /// false /// ---				stele /// 3.4.3 /// false /// ---							stele /// 3.3.3 /// false /// ---
pith /// 3.4.3.1 /// false /// ---	pith /// 3.4.3.1 /// false /// ---			pith /// 3.4.3.1 /// false /// ---
conducting tissue /// 3.4.3.2 /// false /// ---	conducting tissue /// 3.4.3.2 /// false /// ---			conducting tissue /// 3.4.3.2 /// false /// ---				conducting tissue /// 3.4.3.1 /// false /// ---							conducting tissue /// 3.3.3.1 /// false /// ---
xylem /// 3.4.3.2.1 /// false /// ---	xylem /// 3.4.3.2.1 /// false /// ---			xylem /// 3.4.3.2.1 /// false /// ---				xylem /// 3.4.3.1.1 /// false /// ---							xylem /// 3.3.3.1.1 /// false /// ---
phloem /// 3.4.3.2.2 /// false /// ---	phloem /// 3.4.3.2.2 /// false /// ---			phloem /// 3.4.3.2.2 /// false /// ---				phloem /// 3.4.3.1.2 /// false /// ---							phloem /// 3.3.3.1.2 /// false /// ---
radicle /// 3.5 /// false /// ---	radicle /// 3.5 /// false /// ---			radicle /// 3.5 /// false /// ---				radicle /// 3.5 /// false /// ---							radicle /// 3.4 /// false /// ---
maturation zone /// 3.5.1 /// false /// ---	maturation zone /// 3.5.1 /// false /// ---			maturation zone /// 3.5.1 /// false /// ---				maturation zone /// 3.5.1 /// false /// ---							maturation zone /// 3.4.1 /// false /// ---
root hair /// 3.5.1.1 /// false /// ---	root hair /// 3.5.1.1 /// false /// ---			root hair /// 3.5.1.1 /// false /// ---				root hair /// 3.5.1.1 /// false /// ---							root hair /// 3.4.1.1 /// false /// ---
axillary meristem /// 3.6 /// false /// ---	axillary meristem /// 3.6 /// false /// ---
inflorescence /// 4 /// false /// ---	inflorescence /// 4 /// false /// ---			inflorescence /// 4 /// false /// ---				inflorescence /// 4 /// false /// ---							inflorescence /// 4 /// false /// ---
inflorescence type /// 4.1 /// false /// ---	flower cluster (raceme) /// 4.1 /// false /// ---			racemose cyme /// 4.1 /// false /// ---				cyme /// 4.1 /// false /// ---							raceme /// 4.1 /// false /// ---
rachis /// 4.1.1 /// false /// ---	rachis /// 4.1.1 /// false /// ---			rachis /// 4.1.1 /// false /// ---				rachis /// 4.1.1 /// false /// ---
node /// 4.1.1.1 /// false /// ---	node /// 4.1.1.1 /// false /// ---			node /// 4.1.1.1 /// false /// ---				node /// 4.1.1.1 /// false /// ---
internode /// 4.1.1.2 /// false /// ---	internode /// 4.1.1.2 /// false /// ---			internode /// 4.1.1.2 /// false /// ---				internode /// 4.1.1.2 /// false /// ---
flower /// 4.1.2 /// false /// ---	flower /// 4.1.2 /// false /// ---			flower /// 4.1.2 /// false /// ---				flower /// 4.1.2 /// false /// ---	flower bud /// 4.1.6 /// false /// ---						flower /// 4.1.1 /// false /// ---
androecium /// 4.1.2.1 /// false /// ---	androecium /// 4.1.2.1 /// false /// ---			androecium /// 4.1.2.1 /// false /// ---				androecium /// 4.1.2.1 /// false /// ---
stamen /// 4.1.2.1.1 /// false /// ---	stamen /// 4.1.2.1.1 /// false /// ---			stamen /// 4.1.2.1.1 /// false /// ---				stamen /// 4.1.2.1.1 /// false /// ---							stamen /// 4.1.1.1 /// false /// ---
anther /// 4.1.2.1.1.1 /// false /// ---	anther /// 4.1.2.1.1.1 /// false /// ---			anther /// 4.1.2.1.1.1 /// false /// ---				anther /// 4.1.2.1.1.1 /// false /// ---							anther /// 4.1.1.1.1 /// false /// ---
pollen /// 4.1.2.1.1.1.1 /// false /// ---	pollen /// 4.1.2.1.1.1.1 /// false /// ---			pollen /// 4.1.2.1.1.1.1 /// false /// ---				pollen /// 4.1.2.1.1.1.1 /// false /// ---							pollen /// 4.1.1.1.1.1 /// false /// ---
filament /// 4.1.2.1.1.2 /// false /// ---	filament /// 4.1.2.1.1.2 /// false /// ---			filament /// 4.1.2.1.1.2 /// false /// ---				filament /// 4.1.2.1.1.2 /// false /// ---							filament /// 4.1.1.1.2 /// false /// ---
abscission zone /// 4.1.2.1.1.3 /// false /// ---															abscission zone /// 4.1.1.1.3 /// false /// ---
pistil /// 4.1.2.2 /// false /// ---	pistil /// 4.1.2.2 /// false /// ---			pistil /// 4.1.2.2 /// false /// ---				pistil /// 4.1.2.2 /// false /// ---							pistil /// 4.1.1.2 /// false /// ---
carpel /// 4.1.2.2.1 /// false /// ---	carpel /// 4.1.2.2.1 /// false /// ---			carpel /// 4.1.2.2.1 /// false /// ---				carpel /// 4.1.2.2.1 /// false /// ---							carpel /// 4.1.1.2.1 /// false /// ---
stigma /// 4.1.2.2.1.1 /// false /// ---	stigma /// 4.1.2.2.1.1 /// false /// ---			stigma /// 4.1.2.2.1.1 /// false /// ---				stigma /// 4.1.2.2.1.1 /// false /// ---							stigma /// 4.1.1.2.1.1 /// false /// ---
style /// 4.1.2.2.1.2 /// false /// ---	style /// 4.1.2.2.1.2 /// false /// ---			style /// 4.1.2.2.1.2 /// false /// ---				style /// 4.1.2.2.1.2 /// false /// ---							style /// 4.1.1.2.1.2 /// false /// ---
ovary /// 4.1.2.2.1.3 /// false /// ---	ovary /// 4.1.2.2.1.3 /// false /// ---			ovary /// 4.1.2.2.1.3 /// false /// ---				ovary /// 4.1.2.2.1.3 /// false /// ---							ovary /// 4.1.1.2.1.3 /// false /// ---
ovule /// 4.1.2.2.1.3.1 /// false /// ---	ovule /// 4.1.2.2.1.3.1 /// false /// ---			ovule /// 4.1.2.2.1.3.1 /// false /// ---				ovule /// 4.1.2.2.1.3.1 /// false /// ---							ovule /// 4.1.1.2.1.3.1 /// false /// ---
corolla /// 4.1.2.3 /// false /// ---	corolla /// 4.1.2.3 /// false /// ---			corolla /// 4.1.2.3 /// false /// ---				corolla /// 4.1.2.3 /// false /// ---
petal /// 4.1.2.3.1 /// false /// ---	petal /// 4.1.2.3.1 /// false /// ---			petal /// 4.1.2.3.1 /// false /// ---				petal /// 4.1.2.3.1 /// false /// ---							petal /// 4.1.1.3 /// false /// ---
calyx /// 4.1.2.4 /// false /// ---	calyx /// 4.1.2.4 /// false /// ---			calyx /// 4.1.2.4 /// false /// ---				calyx /// 4.1.2.4 /// false /// ---
sepal /// 4.1.2.4.1 /// false /// ---	sepal /// 4.1.2.4.1 /// false /// ---			sepal /// 4.1.2.4.1 /// false /// ---				sepal /// 4.1.2.4.1 /// false /// ---							sepal /// 4.1.1.4 /// false /// ---
nectary /// 4.1.2.5 /// false /// ---															nectary /// 4.1.1.5 /// false /// ---
bract /// 4.1.3 /// false /// ---	bract /// 4.1.3 /// false /// ---							bract /// 4.1.3 /// false /// ---
pedicel /// 4.1.4 /// false /// ---	pedicel /// 4.1.4 /// false /// ---			pedicel /// 4.1.3 /// false /// ---				pedicel /// 4.1.4 /// false /// ---							pedicel /// 4.1.5 /// false /// ---
receptacle /// 4.1.5 /// false /// ---				receptacle /// 4.1.4 /// false /// ---				receptacle /// 4.1.5 /// false /// ---							receptacle /// 4.1.5 /// false /// ---
fruit /// 4.2 /// false /// ---	pod /// 4.2 /// false /// ---			fruit /// 4.2 /// false /// ---				capsule /// 4.2 /// false /// ---							silique /// 4.2 /// false /// ---
seed /// 4.2.1 /// false /// ---	seed /// 4.2.1 /// false /// ---			seed /// 4.2.1 /// false /// ---				seed /// 4.2.1 /// false /// ---							seed /// 4.2.1 /// false /// ---
embryo /// 4.2.1.1 /// false /// ---	embryo /// 4.2.1.1 /// false /// ---			embryo /// 4.2.1.1 /// false /// ---				embryo /// 4.2.1.1 /// false /// ---							embryo /// 4.2.1.1 /// false /// ---
axis /// 4.2.1.1.1 /// false /// ---	axis /// 4.2.1.1.1 /// false /// ---			axis /// 4.2.1.1.1 /// false /// ---				axis /// 4.2.1.1.1 /// false /// ---							axis /// 4.2.1.1.1 /// false /// ---
plumule /// 4.2.1.1.1.1 /// false /// ---	plumule /// 4.2.1.1.1.1 /// false /// ---			plumule /// 4.2.1.1.1.1 /// false /// ---				plumule /// 4.2.1.1.1.1 /// false /// ---							plumule /// 4.2.1.1.1.1 /// false /// ---
embryonic leaves /// 4.2.1.1.1.1.1 /// false /// ---	embryonic leaves /// 4.2.1.1.1.1.1 /// false /// ---
shoot apical meristem /// 4.2.1.1.1.1.2 /// false /// ---	shoot apical meristem /// 4.2.1.1.1.1.2 /// false /// ---			shoot apical meristem /// 4.2.1.1.1.1.1 /// false /// ---				shoot apical meristem /// 4.2.1.1.1.1.1 /// false /// ---							shoot apical meristem /// 4.2.1.1.1.1.1 /// false /// ---
hypocotyl /// 4.2.1.1.1.2 /// false /// ---	hypocotyl /// 4.2.1.1.1.2 /// false /// ---			hypocotyl /// 4.2.1.1.1.2 /// false /// ---				hypocotyl /// 4.2.1.1.1.2 /// false /// ---							hypocotyl /// 4.2.1.1.1.2 /// false /// ---
radicle /// 4.2.1.1.1.3 /// false /// ---	radicle /// 4.2.1.1.1.3 /// false /// ---			radicle /// 4.2.1.1.1.3 /// false /// ---				radicle /// 4.2.1.1.1.3 /// false /// ---							radicle /// 4.2.1.1.1.3 /// false /// ---
root cap /// 4.2.1.1.1.3.1 /// false /// ---	root cap /// 4.2.1.1.1.3.1 /// false /// --- ?			root cap /// 4.2.1.1.1.3.1 /// false /// --- ?				root cap /// 4.2.1.1.1.3.1 /// false /// --- ?							root cap /// 4.2.1.1.1.3.1 /// false /// ---
root apical meristem /// 4.2.1.1.1.3.2 /// false /// ---	root apical meristem /// 4.2.1.1.1.3.2 /// false /// ---			root apical meristem /// 4.2.1.1.1.3.2 /// false /// ---				root apical meristem /// 4.2.1.1.1.3.2 /// false /// ---							root apical meristem /// 4.2.1.1.1.3.2 /// false /// ---
epidermis /// 4.2.1.1.1.4 /// false /// ---	epidermis /// 4.2.1.1.1.4 /// false /// ---
parenchyma /// 4.2.1.1.1.5 /// false /// ---	parenchyma /// 4.2.1.1.1.5 /// false /// ---
vascular bundle /// 4.2.1.1.1.6 /// false /// ---	vascular bundle /// 4.2.1.1.1.6 /// false /// ---
cotyledon /// 4.2.1.1.2 /// false /// ---	cotyledon /// 4.2.1.1.2 /// false /// ---			cotyledon /// 4.2.1.1.2 /// false /// ---				cotyledon /// 4.2.1.1.2 /// false /// ---							cotyledon /// 4.2.1.1.2 /// false /// ---
epidermis /// 4.2.1.1.2.1 /// false /// ---	epidermis /// 4.2.1.1.2.1 /// false /// ---							epidermis /// 4.2.1.1.2.1 /// false /// ---
abaxial /// 4.2.1.1.2.1.1 /// false /// ---	abaxial /// 4.2.1.1.2.1.1 /// false /// ---							abaxial /// 4.2.1.1.2.1.1 /// false /// ---
adaxial /// 4.2.1.1.2.1.2 /// false /// ---	adaxial /// 4.2.1.1.2.1.2 /// false /// ---							adaxial /// 4.2.1.1.2.1.2 /// false /// ---
parenchyma /// 4.2.1.1.2.2 /// false /// ---	parenchyma /// 4.2.1.1.2.2 /// false /// ---							parenchyma /// 4.2.1.1.2.2 /// false /// ---
abaxial /// 4.2.1.1.2.2.1 /// false /// ---	abaxial /// 4.2.1.1.2.2.1 /// false /// ---							abaxial /// 4.2.1.1.2.2.1 /// false /// ---
adaxial /// 4.2.1.1.2.2.2 /// false /// ---	adaxial /// 4.2.1.1.2.2.2 /// false /// ---							adaxial /// 4.2.1.1.2.2.2 /// false /// ---
vascular bundle /// 4.2.1.1.2.3 /// false /// ---	vascular bundle /// 4.2.1.1.2.3 /// false /// ---							vascular bundle /// 4.2.1.1.2.3 /// false /// ---
suspensor /// 4.2.1.1.3 /// false /// ---	suspensor /// 4.2.1.1.3 /// false /// ---			suspensor /// 4.2.1.1.3 /// false /// ---				suspensor /// 4.2.1.1.3 /// false /// ---							suspensor /// 4.2.1.1.3 /// false /// ---
endosperm /// 4.2.1.2 /// false /// ---	endosperm /// 4.2.1.2 /// false /// ---			endosperm /// 4.2.1.2 /// false /// ---				endosperm /// 4.2.1.2 /// false /// ---							endosperm /// 4.2.1.2 /// false /// ---
aleurone layer /// 4.2.1.2.1 /// false /// ---	aleurone layer /// 4.2.1.2.1 /// false /// ---														aleurone layer /// 4.2.1.2.1 /// false /// ---
micropylar endosperm /// 4.2.1.2.2 /// false /// ---				micropylar endosperm /// 4.2.1.2.1 /// false /// ---				micropylar endosperm /// 4.2.1.2.1 /// false /// ---							micropylar endosperm /// 4.2.1.2.2 /// false /// ---
nonmicropylar endosperm /// 4.2.1.2.3 /// false /// ---				nonmicropylar endosperm /// 4.2.1.2.2 /// false /// ---				nonmicropylar endosperm /// 4.2.1.2.2 /// false /// ---							nonmicropylar endosperm /// 4.2.1.2.3 /// false /// ---
peripheral endosperm /// 4.2.1.2.3.1 /// false /// ---															peripheral endosperm /// 4.2.1.2.3.1 /// false /// ---
chalazal endosperm /// 4.2.1.2.3.2 /// false /// ---															chalazal endosperm /// 4.2.1.2.3.2 /// false /// ---
testa /// 4.2.1.3 /// false /// ---	testa /// 4.2.1.3 /// false /// ---			testa /// 4.2.1.3 /// false /// ---				testa /// 4.2.1.3 /// false /// ---							testa /// 4.2.1.3 /// false /// ---	general seed coat /// 4.2.1.3.1 /// false /// ---	chalazal seed coat /// 4.2.1.3.2 /// false /// ---
outer integument /// 4.2.1.3.1 /// false /// ---	outer integument /// 4.2.1.3.1 /// false /// ---							outer integument /// 3.4.3.1 /// false /// ---							outer integument /// 4.2.1.3.1.1 /// false /// ---
epidermis /// 4.2.1.3.1.1 /// false /// ---															epidermis /// 4.2.1.3.1.1.1 /// false /// ---
palisade layer /// 4.2.1.3.1.2 /// false /// ---	palisade layer /// 4.2.1.3.1.1 /// false /// ---														palisade layer /// 4.2.1.3.1.1.2 /// false /// ---
hourglass-cell layer /// 4.2.1.3.1.3 /// false /// ---	hourglass-cell layer /// 4.2.1.3.1.2 /// false /// ---
inner integument /// 4.2.1.3.2 /// false /// ---	inner integument /// 4.2.1.3.2 /// false /// ---							inner integument /// 3.4.3.2 /// false /// ---							inner integument /// 4.2.1.3.1.2 /// false /// ---
parenchyma /// 4.2.1.3.2.1 /// false /// ---	parenchyma /// 4.2.1.3.2.1 /// false /// ---							parenchyma /// 3.4.3.2.1 /// false /// ---							parenchymatous cell layer /// 4.2.1.3.1.2.1 /// false /// ---
endothelium /// 4.2.1.3.2.2 /// false /// ---															endothelium /// 4.2.1.3.1.2.2 /// false /// ---
hilum /// 4.2.1.4 /// false /// ---	hilum /// 4.2.1.4 /// false /// ---							hilum /// 4.2.1.4 /// false /// ---							hilum /// 4.2.1.4 /// false /// ---
endothelium /// 4.2.1.5 /// false /// ---	endothelium /// 4.2.1.5 /// false /// ---							endothelium /// 4.2.1.5 /// false /// ---
epidermis /// 4.2.1.6 /// false /// ---	epidermis /// 4.2.1.6 /// false /// ---							epidermis /// 4.2.1.6 /// false /// ---
pericarp /// 4.2.2 /// false /// ---	pericarp (pod wall) /// 4.2.2 /// false /// ---			pericarp /// 4.2.2 /// false /// ---				pericarp /// 4.2.2 /// false /// ---							pericarp /// 4.2.2 /// false /// ---	valve /// 4.2.2.1 /// false /// ---
exocarp /// 4.2.2.1 /// false /// ---	exocarp /// 4.2.2.1 /// false /// ---			skin (exocarp) /// 4.2.2.1 /// false /// ---				exocarp /// 4.2.2.1 /// false /// ---							exocarp /// 4.2.2.1.1 /// false /// ---
epidermis /// 4.2.2.1.1 /// false /// ---	epidermis /// 4.2.2.1.1 /// false /// ---			epidermis /// 4.2.2.1.1 /// false /// ---
hypodermis /// 4.2.2.1.2 /// false /// ---	hypodermis /// 4.2.2.1.2 /// false /// ---			hypodermis /// 4.2.2.1.2 /// false /// ---
mesocarp /// 4.2.2.2 /// false /// ---	mesocarp /// 4.2.2.2 /// false /// ---			mesocarp /// 4.2.2.2.1 /// false /// ---				mesocarp /// 4.2.2.2 /// false /// ---							mesocarp /// 4.2.2.1.2 /// false /// ---
endocarp /// 4.2.2.3 /// false /// ---	endocarp /// 4.2.2.3 /// false /// ---			endocarp /// 4.2.2.2.2 /// false /// ---				endocarp /// 4.2.2.3 /// false /// ---							endocarp /// 4.2.2.1.4 /// false /// ---
sclerenchyma /// 4.2.2.4 /// false /// ---	sclerenchyma /// 4.2.2.3.1 /// false /// ---							sclerenchyma /// 4.2.2.3.1 /// false /// ---							sclerenchyma /// 4.2.2.1.3 /// false /// ---
pericarp walls (flesh) /// 4.2.2.5 /// false /// ---				pericarp walls (flesh) /// 4.2.2.2 /// false /// ---
outer pericarp /// 4.2.2.5.1 /// false /// ---				outer pericarp /// 4.2.2.2.3 /// false /// ---
inner pericarp (columella) /// 4.2.2.5.2 /// false /// ---				inner pericarp (columella) /// 4.2.2.2.4 /// false /// ---
radial pericarp (septa) /// 4.2.2.5.3 /// false /// ---				radial pericarp (septa) /// 4.2.2.2.5 /// false /// ---
septum /// 4.2.2.6 /// false /// ---															septum /// 4.2.2.2 /// false /// ---
replum /// 4.2.2.7 /// false /// ---															replum /// 4.2.2.3 /// false /// ---
placenta /// 4.2.3 /// false /// ---				placenta /// 4.2.3 /// false /// ---
shoot /// 5 /// false /// ---	shoot /// 5 /// false /// ---			shoot /// 5 /// false /// ---				shoot /// 5 /// false /// ---	stalk positions /// 5.3 /// false /// ---	Primings /// 5.3.1 /// false /// ---	Lugs /// 5.3.2 /// false /// ---	Cutters /// 5.3.3 /// false /// ---	Leaf /// 5.3.4 /// false /// ---	Tips /// 5.3.5 /// false /// ---	shoot /// 5 /// false /// ---	rosette /// 5.2 /// false /// ---
stem /// 5.1 /// false /// ---	stem /// 5.1 /// false /// ---			stem /// 5.1 /// false /// ---				stalk /// 5.1 /// false /// ---							inflorescence stem /// 5.1 /// false /// ---	stem /// 5.2.1 /// false /// ---
node /// 5.1.1 /// false /// ---	node /// 5.1.1 /// false /// ---			node /// 5.1.1 /// false /// ---				node /// 5.1.1 /// false /// ---							node /// 5.1.1 /// false /// ---
internode /// 5.1.2 /// false /// ---	internode /// 5.1.2 /// false /// ---			internode /// 5.1.2 /// false /// ---				internode /// 5.1.2 /// false /// ---							internode /// 5.1.2 /// false /// ---
epidermis /// 5.1.2.1 /// false /// ---	epidermis /// 5.1.2.1 /// false /// ---			epidermis /// 5.1.2.1 /// false /// ---				epidermis /// 5.1.2.1 /// false /// ---							epidermis /// 5.1.2.1 /// false /// ---
cortex /// 5.1.2.2 /// false /// ---	cortex /// 5.1.2.2 /// false /// ---			cortex /// 5.1.2.2 /// false /// ---				cortex /// 5.1.2.2 /// false /// ---							cortex /// 5.1.2.2 /// false /// ---
stele /// 5.1.2.3 /// false /// ---	stele /// 5.1.2.3 /// false /// ---			stele /// 5.1.2.3 /// false /// ---				stele /// 5.1.2.3 /// false /// ---							stele /// 5.1.2.3 /// false /// ---
pith /// 5.1.2.3.1 /// false /// ---	pith /// 5.1.2.3.1 /// false /// ---			pith /// 5.1.2.3.1 /// false /// ---				pith /// 5.1.2.3.1 /// false /// ---							pith /// 5.1.2.3.1 /// false /// ---
parenchyma /// 5.1.2.3.1.1 /// false /// ---	parenchyma /// 5.1.2.3.1.1 /// false /// ---			parenchyma /// 5.1.2.3.1.1 /// false /// ---				parenchyma /// 5.1.2.3.1.1 /// false /// ---							parenchyma /// 5.1.2.3.1.1 /// false /// ---
conducting tissue /// 5.1.2.3.2 /// false /// ---	conducting tissue /// 5.1.2.3.2 /// false /// ---			conducting tissue /// 5.1.2.3.2 /// false /// ---				conducting tissue /// 5.1.2.3.2 /// false /// ---							conducting tissue /// 5.1.2.3.2 /// false /// ---
xylem /// 5.1.2.3.2.1 /// false /// ---	xylem /// 5.1.2.3.2.1 /// false /// ---			xylem /// 5.1.2.3.2.1 /// false /// ---				xylem /// 5.1.2.3.2.1 /// false /// ---							xylem /// 5.1.2.3.2.1 /// false /// ---
phloem /// 5.1.2.3.2.2 /// false /// ---	phloem /// 5.1.2.3.2.2 /// false /// ---			phloem /// 5.1.2.3.2.2 /// false /// ---				phloem /// 5.1.2.3.2.2 /// false /// ---							phloem /// 5.1.2.3.2.2 /// false /// ---
peduncle /// 5.1.3 /// false /// ---	peduncle /// 5.1.3 /// false /// ---			peduncle /// 5.1.3 /// false /// ---				peduncle /// 5.1.3 /// false /// ---
developing meristemoid zone /// 5.1.4 /// false /// ---															developing meristemoid zone /// 5.1.3 /// false /// ---
leaf /// 5.2 /// false /// ---	leaf /// 5.2 /// false /// ---	unifoliolate leaf /// 5.2.1 /// false /// ---	trifoliolate leaf /// 5.2.2 /// false /// ---	leaf /// 5.2 /// false /// ---				leaf /// 5.2 /// false /// ---	leaf /// 5.3.1.1 /// false /// ---	leaf /// 5.3.2.1 /// false /// ---	leaf /// 5.3.3.1 /// false /// ---	leaf /// 5.3.4.1 /// false /// ---	leaf /// 5.3.5.1 /// false /// ---		leaf /// 5.2.2 /// false /// ---	juvenile leaf /// 5.2.2.3 /// false /// ---	adult leaf /// 5.2.2.4 /// false /// ---	cauline leaf /// 5.3 /// false /// ---
petiole /// 5.2.1 /// false /// ---	petiole /// 5.2.1.1 /// false /// ---	petiole /// 5.2.2.1 /// false /// ---		petiole /// 5.2.1 /// false /// ---				petiole /// 5.2.1 /// false /// ---	petiole /// 5.3.1.1.1 /// false /// ---	petiole /// 5.3.2.1.1 /// false /// ---	petiole /// 5.3.3.1.1 /// false /// ---	petiole /// 5.3.4.1.1 /// false /// ---	petiole /// 5.3.5.1.1 /// false /// ---		petiole /// 5.2.2.1 /// false /// ---
blade (lamina) /// 5.2.2 /// false /// ---	blade (lamina) /// 5.2.1.2 /// false /// ---	blade (lamina) /// 5.2.2.2 /// false /// ---		blade (lamina) /// 5.2.2 /// false /// ---	blade (lamina) /// 5.2.3.2 /// false /// ---	blade (lamina) /// 5.2.4.3.2 /// false /// ---	blade (lamina) /// 5.2.5.1 /// false /// ---	blade (lamina) /// 5.2.2 /// false /// ---	blade (lamina) /// 5.3.1.1.2 /// false /// ---	blade (lamina) /// 5.3.2.1.2 /// false /// ---	blade (lamina) /// 5.3.3.1.2 /// false /// ---	blade (lamina) /// 5.3.4.1.2 /// false /// ---	blade (lamina) /// 5.3.5.1.2 /// false /// ---		blade (lamina) /// 5.2.2.2 /// false /// ---	blade (lamina) /// 5.3.2 /// false /// ---
midrib /// 5.2.2.1 /// false /// ---								midrib /// 5.2.2.1 /// false /// ---	midrib /// 5.3.1.1.2.1 /// false /// ---	midrib /// 5.3.2.1.2.1 /// false /// ---	midrib /// 5.3.3.1.2.1 /// false /// ---	midrib /// 5.3.4.1.2.1 /// false /// ---	midrib /// 5.3.5.1.2.1 /// false /// ---
lateral vein /// 5.2.2.2 /// false /// ---								lateral vein /// 5.2.2.2 /// false /// ---	lateral vein /// 5.3.1.1.2.2 /// false /// ---	lateral vein /// 5.3.2.1.2.2 /// false /// ---	lateral vein /// 5.3.3.1.2.2 /// false /// ---	lateral vein /// 5.3.4.1.2.2 /// false /// ---	lateral vein /// 5.3.5.1.2.2 /// false /// ---
trichome /// 5.2.2.3 /// false /// ---								trichome /// 5.3.1.1.2.3 /// false /// ---	trichome /// 5.3.2.1.2.3 /// false /// ---	trichome /// 5.3.3.1.2.3 /// false /// ---	trichome /// 5.3.4.1.2.3 /// false /// ---	trichome /// 5.3.5.1.2.3 /// false /// ---
leaflet /// 5.2.3 /// false /// ---				leaflet /// 5.2.3 /// false /// ---
compound leaflet /// 5.2.4 /// false /// ---				compound leaflet /// 5.2.4 /// false /// ---
leaf rachis /// 5.2.5 /// false /// ---				leaf rachis /// 5.2.6 /// false /// ---
petiolule /// 5.2.6 /// false /// ---				petiolule /// 5.2.3.1 /// false /// ---	petiolule /// 5.2.4.1 /// false /// ---	petiolule /// 5.2.4.3.1 /// false /// ---
leaflet rachis /// 5.2.7 /// false /// ---				leaflet rachis /// 5.2.4.2 /// false /// ---
crown /// 5.3 /// false /// ---	crown /// 5.3 /// false /// ---			crown /// 5.3 /// false /// ---				crown /// 5.4 /// false /// ---							crown /// 5.4 /// false /// ---
shoot apex /// 5.4 /// false /// ---	shoot apex /// 5.4 /// false /// ---			shoot apex /// 5.4 /// false /// ---				shoot apex /// 5.5 /// false /// ---							shoot apex /// 5.5 /// false /// ---
shoot apical meristem /// 5.4.1 /// false /// ---	shoot apical meristem /// 5.4.1 /// false /// ---			shoot apical meristem /// 5.4.1 /// false /// ---				shoot apical meristem /// 5.5.1 /// false /// ---							shoot apical meristem /// 5.5.1 /// false /// ---
leaf primordia /// 5.4.2 /// false /// ---															leaf primordia /// 5.5.2 /// false /// ---
axillary bud /// 5.5 /// false /// ---	axillary bud /// 5.5 /// false /// ---			axillary bud /// 5.5 /// false /// ---				axillary bud /// 5.6 /// false /// ---	axillary bud /// 5.3.1.2 /// false /// ---	axillary bud /// 5.3.2.2 /// false /// ---	axillary bud /// 5.3.3.2 /// false /// ---	axillary bud /// 5.3.4.2 /// false /// ---	axillary bud /// 5.3.5.2 /// false /// ---		axillary bud /// 5.2.3 /// false /// ---
axillary shoot /// 5.6 /// false /// ---															axillary shoot /// 5.6 /// false /// ---
hypocotyl /// 5.7 /// false /// ---				hypocotyl /// 5.6 /// false /// ---											hypocotyl /// 5.7 /// false /// ---
epidermis /// 5.7.1 /// false /// ---															epidermis /// 5.7.1 /// false /// ---
cortex /// 5.7.2 /// false /// ---															cortex /// 5.7.2 /// false /// ---
stele /// 5.7.3 /// false /// ---															stele /// 5.7.3 /// false /// ---
conducting tissue /// 5.7.3.1 /// false /// ---															conducting tissue /// 5.7.3.1 /// false /// ---
xylem /// 5.7.3.1.1 /// false /// ---															xylem /// 5.7.3.1.1 /// false /// ---
phloem /// 5.7.3.1.2 /// false /// ---															phloem /// 5.7.3.1.2 /// false /// ---
cork /// 5.7.4 /// false /// ---															cork /// 5.7.4 /// false /// ---
roots /// 6 /// false /// ---	roots /// 6 /// false /// ---			roots /// 6 /// false /// ---				roots /// 6 /// false /// ---							roots /// 6 /// false /// ---
primary root /// 6.1 /// false /// ---	primary root /// 6.1 /// false /// ---			primary root /// 6.1 /// false /// ---				primary root /// 6.1 /// false /// ---							primary root /// 6.1 /// false /// ---
root tip /// 6.1.1 /// false /// ---	root tip /// 6.1.1 /// false /// ---			root tip /// 6.1.1 /// false /// ---				root tip /// 6.1.1 /// false /// ---							root tip /// 6.1.1 /// false /// ---
root cap /// 6.1.1.1 /// false /// ---	root cap /// 6.1.1.1 /// false /// ---			root cap /// 6.1.1.1 /// false /// ---				root cap /// 6.1.1.1 /// false /// ---							root cap /// 6.1.1.1 /// false /// ---
root apical meristem /// 6.1.1.2 /// false /// ---	root apical meristem /// 6.1.1.2 /// false /// ---			root apical meristem /// 6.1.1.2 /// false /// ---				root apical meristem /// 6.1.1.2 /// false /// ---							root apical meristem /// 6.1.1.2 /// false /// ---
elongation zone /// 6.1.2 /// false /// ---	elongation zone /// 6.1.2 /// false /// ---			elongation zone /// 6.1.2 /// false /// ---				elongation zone /// 6.1.2 /// false /// ---							elongation zone /// 6.1.2 /// false /// ---
maturation zone /// 6.1.3 /// false /// ---	maturation zone /// 6.1.3 /// false /// ---			maturation zone /// 6.1.3 /// false /// ---				maturation zone /// 6.1.3 /// false /// ---							maturation zone /// 6.1.3 /// false /// ---
root hair /// 6.1.3.1 /// false /// ---	root hair /// 6.1.3.1 /// false /// ---			root hair /// 6.1.3.1 /// false /// ---				root hair /// 6.1.3.1 /// false /// ---							root hair /// 6.1.3.1 /// false /// ---
epidermis /// 6.1.4 /// false /// ---	epidermis /// 6.1.4 /// false /// ---			epidermis /// 6.1.4 /// false /// ---				epidermis /// 6.1.4 /// false /// ---							epidermis /// 6.1.4 /// false /// ---
cortex /// 6.1.5 /// false /// ---	cortex /// 6.1.5 /// false /// ---			cortex /// 6.1.5 /// false /// ---				cortex /// 6.1.5 /// false /// ---							cortex /// 6.1.5 /// false /// ---
endodermis /// 6.1.5.1 /// false /// ---	endodermis /// 6.1.5.1 /// false /// ---			endodermis /// 6.1.5.1 /// false /// ---				endodermis /// 6.1.5.1 /// false /// ---							endodermis /// 6.1.5.1 /// false /// ---
stele /// 6.1.6 /// false /// ---	stele /// 6.1.6 /// false /// ---			stele /// 6.1.6 /// false /// ---				stele /// 6.1.6 /// false /// ---							stele /// 6.1.6 /// false /// ---
pericycle /// 6.1.6.1 /// false /// ---	pericycle /// 6.1.6.1 /// false /// ---			pericycle /// 6.1.6.1 /// false /// ---				pericycle /// 6.1.6.1 /// false /// ---							pericycle /// 6.1.6.1 /// false /// ---
lateral root /// 6.2 /// false /// ---	lateral root /// 6.2 /// false /// ---			lateral root /// 6.2 /// false /// ---				lateral root /// 6.2 /// false /// ---							lateral root /// 6.2 /// false /// ---
root tip /// 6.2.1 /// false /// ---	root tip /// 6.2.1 /// false /// ---			root tip /// 6.2.1 /// false /// ---				root tip /// 6.2.1 /// false /// ---							root tip /// 6.2.1 /// false /// ---
root cap /// 6.2.1.1 /// false /// ---	root cap /// 6.2.1.1 /// false /// ---			root cap /// 6.2.1.1 /// false /// ---				root cap /// 6.2.1.1 /// false /// ---							root cap /// 6.2.1.1 /// false /// ---
root apical meristem /// 6.2.1.2 /// false /// ---	root apical meristem /// 6.2.1.2 /// false /// ---			root apical meristem /// 6.2.1.2 /// false /// ---				root apical meristem /// 6.2.1.2 /// false /// ---							root apical meristem /// 6.2.1.2 /// false /// ---
elongation zone /// 6.2.2 /// false /// ---	elongation zone /// 6.2.2 /// false /// ---			elongation zone /// 6.2.2 /// false /// ---				elongation zone /// 6.2.2 /// false /// ---							elongation zone /// 6.2.2 /// false /// ---
maturation zone /// 6.2.3 /// false /// ---	maturation zone /// 6.2.3 /// false /// ---			maturation zone /// 6.2.3 /// false /// ---				maturation zone /// 6.2.3 /// false /// ---							maturation zone /// 6.2.3 /// false /// ---
root hair /// 6.2.3.1 /// false /// ---	root hair /// 6.2.3.1 /// false /// ---			root hair /// 6.2.3.1 /// false /// ---				root hair /// 6.2.3.1 /// false /// ---							root hair /// 6.2.3.1 /// false /// ---
epidermis /// 6.2.4 /// false /// ---	epidermis /// 6.2.4 /// false /// ---			epidermis /// 6.2.4 /// false /// ---				epidermis /// 6.2.4 /// false /// ---							epidermis /// 6.2.4 /// false /// ---
cortex /// 6.2.5 /// false /// ---	cortex /// 6.2.5 /// false /// ---			cortex /// 6.2.5 /// false /// ---				cortex /// 6.2.5 /// false /// ---							cortex /// 6.2.5 /// false /// ---
endodermis /// 6.2.5.1 /// false /// ---	endodermis /// 6.2.5.1 /// false /// ---			endodermis /// 6.2.5.1 /// false /// ---				endodermis /// 6.2.5.1 /// false /// ---							endodermis /// 6.2.5.1 /// false /// ---
stele /// 6.2.6 /// false /// ---	stele /// 6.2.6 /// false /// ---			stele /// 6.2.6 /// false /// ---				stele /// 6.2.6 /// false /// ---							stele /// 6.2.6 /// false /// ---
pericycle /// 6.2.6.1 /// false /// ---	pericycle /// 6.2.6.1 /// false /// ---			pericycle /// 6.2.6.1 /// false /// ---				pericycle /// 6.2.6.1 /// false /// ---							pericycle /// 6.2.6.1 /// false /// ---
adventitious root /// 6.3 /// false /// ---	adventitious root /// 6.3 /// false /// ---			adventitious root /// 6.3 /// false /// ---				adventitious root /// 6.3 /// false /// ---							adventitious root /// 6.3 /// false /// ---
root tip /// 6.3.1 /// false /// ---	root tip /// 6.3.1 /// false /// ---			root tip /// 6.3.1 /// false /// ---				root tip /// 6.3.1 /// false /// ---							root tip /// 6.3.1 /// false /// ---
root cap /// 6.3.1.1 /// false /// ---	root cap /// 6.3.1.1 /// false /// ---			root cap /// 6.3.1.1 /// false /// ---				root cap /// 6.3.1.1 /// false /// ---							root cap /// 6.3.1.1 /// false /// ---
root apical meristem /// 6.3.1.2 /// false /// ---	root apical meristem /// 6.3.1.2 /// false /// ---			root apical meristem /// 6.3.1.2 /// false /// ---				root apical meristem /// 6.3.1.2 /// false /// ---							root apical meristem /// 6.3.1.2 /// false /// ---
elongation zone /// 6.3.2 /// false /// ---	elongation zone /// 6.3.2 /// false /// ---			elongation zone /// 6.3.2 /// false /// ---				elongation zone /// 6.3.2 /// false /// ---							elongation zone /// 6.3.2 /// false /// ---
maturation zone /// 6.3.3 /// false /// ---	maturation zone /// 6.3.3 /// false /// ---			maturation zone /// 6.3.3 /// false /// ---				maturation zone /// 6.3.3 /// false /// ---							maturation zone /// 6.3.3 /// false /// ---
root hair /// 6.3.3.1 /// false /// ---	root hair /// 6.3.3.1 /// false /// ---			root hair /// 6.3.3.1 /// false /// ---				root hair /// 6.3.3.1 /// false /// ---							root hair /// 6.3.3.1 /// false /// ---
epidermis /// 6.3.4 /// false /// ---	epidermis /// 6.3.4 /// false /// ---			epidermis /// 6.3.4 /// false /// ---				epidermis /// 6.3.4 /// false /// ---							epidermis /// 6.3.4 /// false /// ---
cortex /// 6.3.5 /// false /// ---	cortex /// 6.3.5 /// false /// ---			cortex /// 6.3.5 /// false /// ---				cortex /// 6.3.5 /// false /// ---							cortex /// 6.3.5 /// false /// ---
endodermis /// 6.3.5.1 /// false /// ---	endodermis /// 6.3.5.1 /// false /// ---			endodermis /// 6.3.5.1 /// false /// ---				endodermis /// 6.3.5.1 /// false /// ---							endodermis /// 6.3.5.1 /// false /// ---
stele /// 6.3.6 /// false /// ---	stele /// 6.3.6 /// false /// ---			stele /// 6.3.6 /// false /// ---				stele /// 6.3.6 /// false /// ---							stele /// 6.3.6 /// false /// ---
pericycle /// 6.3.6.1 /// false /// ---	pericycle /// 6.3.6.1 /// false /// ---			pericycle /// 6.3.6.1 /// false /// ---				pericycle /// 6.3.6.1 /// false /// ---							pericycle /// 6.3.6.1 /// false /// ---
unspecified root type /// 6.4 /// false /// ---	unspecified root type /// 6.4 /// false /// ---			unspecified root type /// 6.4 /// false /// ---				unspecified root type /// 6.4 /// false /// ---							unspecified root type /// 6.4 /// false /// ---
root tip /// 6.4.1 /// false /// ---	root tip /// 6.4.1 /// false /// ---			root tip /// 6.4.1 /// false /// ---				root tip /// 6.4.1 /// false /// ---							root tip /// 6.4.1 /// false /// ---
root cap /// 6.4.1.1 /// false /// ---	root cap /// 6.4.1.1 /// false /// ---			root cap /// 6.4.1.1 /// false /// ---				root cap /// 6.4.1.1 /// false /// ---							root cap /// 6.4.1.1 /// false /// ---
root apical meristem /// 6.4.1.2 /// false /// ---	root apical meristem /// 6.4.1.2 /// false /// ---			root apical meristem /// 6.4.1.2 /// false /// ---				root apical meristem /// 6.4.1.2 /// false /// ---							root apical meristem /// 6.4.1.2 /// false /// ---
elongation zone /// 6.4.2 /// false /// ---	elongation zone /// 6.4.2 /// false /// ---			elongation zone /// 6.4.2 /// false /// ---				elongation zone /// 6.4.2 /// false /// ---							elongation zone /// 6.4.2 /// false /// ---
maturation zone /// 6.4.3 /// false /// ---	maturation zone /// 6.4.3 /// false /// ---			maturation zone /// 6.4.3 /// false /// ---				maturation zone /// 6.4.3 /// false /// ---							maturation zone /// 6.4.3 /// false /// ---
root hair /// 6.4.3.1 /// false /// ---	root hair /// 6.4.3.1 /// false /// ---			root hair /// 6.4.3.1 /// false /// ---				root hair /// 6.4.3.1 /// false /// ---							root hair /// 6.4.3.1 /// false /// ---
epidermis /// 6.4.4 /// false /// ---	epidermis /// 6.4.4 /// false /// ---			epidermis /// 6.4.4 /// false /// ---				epidermis /// 6.4.4 /// false /// ---							epidermis /// 6.4.4 /// false /// ---
cortex /// 6.4.5 /// false /// ---	cortex /// 6.4.5 /// false /// ---			cortex /// 6.4.5 /// false /// ---				cortex /// 6.4.5 /// false /// ---							cortex /// 6.4.5 /// false /// ---
endodermis /// 6.4.5.1 /// false /// ---	endodermis /// 6.4.5.1 /// false /// ---			endodermis /// 6.4.5.1 /// false /// ---				endodermis /// 6.4.5.1 /// false /// ---							endodermis /// 6.4.5.1 /// false /// ---
stele /// 6.4.6 /// false /// ---	stele /// 6.4.6 /// false /// ---			stele /// 6.4.6 /// false /// ---				stele /// 6.4.6 /// false /// ---							stele /// 6.4.6 /// false /// ---
pericycle /// 6.4.6.1 /// false /// ---	pericycle /// 6.4.6.1 /// false /// ---			pericycle /// 6.4.6.1 /// false /// ---				pericycle /// 6.4.6.1 /// false /// ---							pericycle /// 6.4.6.1 /// false /// ---
nodule /// 6.5 /// false /// ---	nodule /// 6.5 /// false /// ---
