# Supplementary material for: Controlled vocabularies for plant anatomical parts optimized for use in data analysis tools and for cross-species studies
Source: Plant Methods. 2013 Aug 6;9:33. doi: 10.1186/1746-4811-9-33 (PMC3751485; doi:10.1186/1746-4811-9-33)
Supplement: Additional file 2 — Anatomy ontology mapping across various monocotyledonous plant species. [file 1746-4811-9-33-S2.xls]

## Sheet: Sheet1
Common (cereal)	Hordeum vulgare	Triticum aestivum	Oryza sativa	Zea mays	Zea mays	Zea mays	Comments
callus /// 1 /// false /// ---	callus /// 1 /// false /// ---	callus /// 1 /// false /// ---	callus /// 1 /// false /// ---	callus /// 1 /// false /// ---
cell culture / primary cell /// 2 /// false /// ---	cell culture / primary cell /// 2 /// false /// ---	cell culture / primary cell /// 2 /// false /// ---	cell culture / primary cell /// 2 /// false /// ---	cell culture / primary cell /// 2 /// false /// ---
aleurone protoplast /// 2.1 /// false /// ---	aleurone protoplast /// 2.1 /// false /// ---	aleurone protoplast /// 2.1 /// false /// ---	aleurone protoplast /// 2.1 /// false /// ---	aleurone protoplast /// 2.1 /// false /// ---
seedling /// 3 /// false /// ---	seedling /// 3 /// false /// ---	seedling /// 3 /// false /// ---	seedling /// 3 /// false /// ---	seedling /// 3 /// false /// ---
coleoptile /// 3.1 /// false /// ---	coleoptile /// 3.1 /// false /// ---	coleoptile /// 3.1 /// false /// ---	coleoptile /// 3.1 /// false /// ---	coleoptile /// 3.1 /// false /// ---
leaf /// 3.2 /// false /// ---	leaf /// 3.2 /// false /// ---	leaf /// 3.2 /// false /// ---	leaf /// 3.2 /// false /// ---	leaf /// 3.2 /// false /// ---			Epicotyl exists in maize
shoot apex /// 3.3 /// false /// ---	shoot apex /// 3.3 /// false /// ---	shoot apex /// 3.3 /// false /// ---	shoot apex /// 3.3 /// false /// ---	shoot apex /// 3.3 /// false /// ---
shoot apical meristem /// 3.3.1 /// false /// ---	shoot apical meristem /// 3.3.1 /// false /// ---	shoot apical meristem /// 3.3.1 /// false /// ---	shoot apical meristem /// 3.3.1 /// false /// ---	shoot apical meristem /// 3.3.1 /// false /// ---
epicotyl /// 3.4 /// false /// ---	epicotyl /// 3.4 /// false /// ---	epicotyl /// 3.4 /// false /// ---	epicotyl /// 3.4 /// false /// ---	epicotyl /// 3.4 /// false /// ---
mesocotyl /// 3.5 /// false /// ---	mesocotyl /// 3.5 /// false /// ---	mesocotyl /// 3.5 /// false /// ---	mesocotyl /// 3.5 /// false /// ---	mesocotyl /// 3.5 /// false /// ---
epidermis /// 3.5.1 /// false /// ---			epidermis /// 3.5.1 /// false /// ---	epidermis /// 3.5.1 /// false /// ---
cortex /// 3.5.2 /// false /// ---			cortex /// 3.5.2 /// false /// ---	cortex /// 3.5.2 /// false /// ---
stele /// 3.5.3 /// false /// ---			stele /// 3.5.3 /// false /// ---	stele /// 3.5.3 /// false /// ---
pith /// 3.5.3.1 /// false /// ---			pith /// 3.5.3.1 /// false /// ---	pith /// 3.5.3.1 /// false /// ---
conducting tissue /// 3.5.3.2 /// false /// ---			conducting tissue /// 3.5.3.2 /// false /// ---	conducting tissue /// 3.5.3.2 /// false /// ---
xylem /// 3.5.3.2.1 /// false /// ---			xylem /// 3.5.3.2.1 /// false /// ---	xylem /// 3.5.3.2.1 /// false /// ---
phloem /// 3.5.3.2.2 /// false /// ---			phloem /// 3.5.3.2.2 /// false /// ---	phloem /// 3.5.3.2.2 /// false /// ---
crown /// 3.6 /// false /// ---	crown /// 3.6 /// false /// ---	crown /// 3.6 /// false /// ---	crown /// 3.6 /// false /// ---	crown /// 3.6 /// false /// ---
root /// 3.7 /// false /// ---	root /// 3.7 /// false /// ---	root /// 3.7 /// false /// ---	root /// 3.7 /// false /// ---	root /// 3.7 /// false /// ---			Rice has radicle but no other embryonic root (i.e rice does not have seminal root)
radicle /// 3.7.1 /// false /// ---	radicle /// 3.7.1 /// false /// ---	radicle /// 3.7.1 /// false /// ---	radicle /// 3.7.1 /// false /// ---	radicle /// 3.7.1 /// false /// ---			Barley, wheat, and rice develop crown and root-borne lateral roots but whether they should be annotated under „seedling“ is questionable.
maturation zone /// 3.7.1.1 /// false /// ---	maturation zone /// 3.7.1.1 /// false /// ---	maturation zone /// 3.7.1.1 /// false /// ---	maturation zone /// 3.7.1.1 /// false /// ---	maturation zone /// 3.7.1.1 /// false /// ---
root hair /// 3.7.1.1.1 /// false /// ---	root hair /// 3.7.1.1.1 /// false /// ---	root hair /// 3.7.1.1.1 /// false /// ---	root hair /// 3.7.1.1.1 /// false /// ---	root hair /// 3.7.1.1.1 /// false /// ---
seminal root /// 3.7.2 /// false /// ---	seminal root /// 3.7.2 /// false /// ---	seminal root /// 3.7.2 /// false /// ---		seminal root /// 3.7.2 /// false /// ---
axillary meristem /// 3.8 /// false /// ---	axillary meristem /// 3.8 /// false /// ---	axillary meristem /// 3.8 /// false /// ---	axillary meristem /// 3.8 /// false /// ---	axillary meristem /// 3.8 /// false /// ---
inflorescence /// 4 /// false /// ---	inflorescence /// 4 /// false /// ---	inflorescence /// 4 /// false /// ---	inflorescence /// 4 /// false /// ---	inflorescence /// 4 /// false /// ---	male inflorescence /// 4.1 /// false /// ---	female inflorescence /// 4.2 /// false /// ---
inflorescence type /// 4.1 /// false /// ---	spike /// 4.1 /// false /// ---	spike /// 4.1 /// false /// ---	panicle /// 4.1 /// false /// ---	tassel /// 4.1.1 /// false /// ---	ear /// 4.2.1 /// false /// ---
rachis /// 4.1.1 /// false /// ---	rachis /// 4.1.1 /// false /// ---	rachis /// 4.1.1 /// false /// ---	rachis /// 4.1.1 /// false /// ---	rachis /// 4.1.1.1 /// false /// ---	rachis (cob) /// 4.2.1.1 /// false /// ---
node /// 4.1.1.1 /// false /// ---	node /// 4.1.1.1 /// false /// ---	node /// 4.1.1.1 /// false /// ---	node /// 4.1.1.1 /// false /// ---	node /// 4.1.1.1.1 /// false /// ---	node /// 4.2.1.1.1 /// false /// ---
internode /// 4.1.1.2 /// false /// ---	internode /// 4.1.1.2 /// false /// ---	internode /// 4.1.1.2 /// false /// ---	internode /// 4.1.1.2 /// false /// ---	internode /// 4.1.1.1.2 /// false /// ---	internode /// 4.2.1.1.2 /// false /// ---
pith /// 4.1.1.3 /// false /// ---				pith /// 4.2.1.1.3 /// false /// ---			Rice panicle has pith. Hard to find out whether maize tassel, barley and wheat spikes have pith.
spikelet /// 4.1.2 /// false /// ---	spikelet /// 4.1.2 /// false /// ---	spikelet /// 4.1.2 /// false /// ---	spikelet /// 4.1.2 /// false /// ---	spikelet /// 4.1.1.2 /// false /// ---	spikelet /// 4.2.1.2 /// false /// ---
floret /// 4.1.2.1 /// false /// ---	floret /// 4.1.2.1 /// false /// ---	floret /// 4.1.2.1 /// false /// ---	floret /// 4.1.2.1 /// false /// ---	floret /// 4.1.1.2.1 /// false /// ---	floret /// 4.2.1.2.1 /// false /// ---
stamen /// 4.1.2.1.1 /// false /// ---	stamen /// 4.1.2.1.1 /// false /// ---	stamen /// 4.1.2.1.1 /// false /// ---	stamen /// 4.1.2.1.1 /// false /// ---	stamen /// 4.1.1.2.1.1 /// false /// ---
anther /// 4.1.2.1.1.1 /// false /// ---	anther /// 4.1.2.1.1.1 /// false /// ---	anther /// 4.1.2.1.1.1 /// false /// ---	anther /// 4.1.2.1.1.1 /// false /// ---	anther /// 4.1.1.2.1.1.1 /// false /// ---
pollen /// 4.1.2.1.1.1.1 /// false /// ---	pollen /// 4.1.2.1.1.1.1 /// false /// ---	pollen /// 4.1.2.1.1.1.1 /// false /// ---	pollen /// 4.1.2.1.1.1.1 /// false /// ---	pollen /// 4.1.1.2.1.1.1.1 /// false /// ---
filament /// 4.1.2.1.1.2 /// false /// ---	filament /// 4.1.2.1.1.2 /// false /// ---	filament /// 4.1.2.1.1.2 /// false ///---	filament /// 4.1.2.1.1.2 /// false /// ---	filament /// 4.1.1.2.1.1.2 /// false /// ---
pistil /// 4.1.2.1.2 /// false /// ---	pistil /// 4.1.2.1.2 /// false /// ---	pistil /// 4.1.2.1.2 /// false /// ---	pistil /// 4.1.2.1.2 /// false /// ---	pistil /// 4.2.1.2.1.1 /// false /// ---
stigma /// 4.1.2.1.2.1 /// false /// ---	stigma /// 4.1.2.1.2.1 /// false /// ---	stigma /// 4.1.2.1.2.1 /// false /// ---	stigma /// 4.1.2.1.2.1 /// false /// ---	stigma /// 4.2.1.2.1.1.1 /// false /// ---
style /// 4.1.2.1.2.2 /// false /// ---	style /// 4.1.2.1.2.2 /// false /// ---	style /// 4.1.2.1.2.2 /// false /// ---	style /// 4.1.2.1.2.2 /// false /// ---	style (silk) /// 4.2.1.2.1.1.2 /// false /// ---
ovary /// 4.1.2.1.2.3 /// false /// ---	ovary /// 4.1.2.1.2.3 /// false /// ---	ovary /// 4.1.2.1.2.3 /// false /// ---	ovary /// 4.1.2.1.2.3 /// false /// ---	ovary /// 4.2.1.2.1.1.3 /// false /// ---
ovule /// 4.1.2.1.2.3.1 /// false /// ---	ovule /// 4.1.2.1.2.3.1 /// false /// ---	ovule /// 4.1.2.1.2.3.1 /// false /// ---	ovule /// 4.1.2.1.2.3.1 /// false /// ---	ovule /// 4.2.1.2.1.1.3.1 /// false /// ---
lemma /// 4.1.2.1.3 /// false /// ---	lemma /// 4.1.2.1.3 /// false /// ---	lemma /// 4.1.2.1.3 /// false /// ---	lemma /// 4.1.2.1.3 /// false /// ---	lemma /// 4.1.1.2.1.2 /// false /// ---	lemma /// 4.2.1.2.1.2 /// false /// ---		Rice: that empty glume corresponds to sterile lemma is a theory supported by some evidence.
awn /// 4.1.2.1.3.1 /// false /// ---	awn /// 4.1.2.1.3.1 /// false /// ---	awn /// 4.1.2.1.1.1 /// false /// ---	awn /// 4.1.2.1.3.1 /// false /// ---
palea /// 4.1.2.1.4 /// false /// ---	palea /// 4.1.2.1.4 /// false /// ---	palea /// 4.1.2.1.4 /// false /// ---	palea /// 4.1.2.1.4 /// false /// ---	palea /// 4.1.1.2.1.3 /// false /// ---	palea /// 4.2.1.2.1.3 /// false /// ---
lodicule /// 4.1.2.1.5 /// false /// ---	lodicule /// 4.1.2.1.5 /// false /// ---	lodicule /// 4.1.2.1.5 /// false ///---	lodicule /// 4.1.2.1.5 /// false /// ---	lodicule /// 4.1.1.2.1.4 /// false /// ---	lodicule /// 4.2.1.2.1.4 /// false /// ---		Barley florets have lodicules.
empty glume /// 4.1.2.2 /// false /// ---			empty glume /// 4.1.2.2 /// false /// ---
glume /// 4.1.2.3 /// false /// ---	glume /// 4.1.2.2 /// false /// ---	glume /// 4.1.2.2 /// false /// ---	rudimentary glume /// 4.1.2.3 /// false /// ---	glume /// 4.1.1.2.2 /// false /// ---	glume /// 4.2.1.2.2 /// false /// ---		Rice: that rudimentary glume corresponds to glume (bract) is a theory supported by some evidence.
awn /// 4.1.2.3.1 /// false /// ---	awn /// 4.1.2.2.1 /// false /// ---	awn /// 4.1.2.2.1 /// false /// ---					Barley glumes have thin awns (at least some varieties).
rachilla /// 4.1.2.4 /// false /// ---	rachilla /// 4.1.2.3 /// false /// ---	rachilla /// 4.1.2.3 /// false ///---	rachilla /// 4.1.2.4 /// false /// ---	rachilla /// 4.1.1.2.3 /// false /// ---	rachilla /// 4.2.1.2.3 /// false /// ---		Barley spikelets have rachilla as well.
pedicel /// 4.1.3 /// false /// ---			pedicel /// 4.1.3 /// false /// ---	pedicel /// 4.1.1.3 /// false /// ---	pedicel /// 4.2.1.3 /// false /// ---		Barley and wheat spikes do not have pedicels.
caryopsis /// 4.2 /// false /// ---	caryopsis /// 4.2 /// false /// ---	caryopsis /// 4.2 /// false /// ---	caryopsis /// 4.2 /// false /// ---	caryopsis /// 4.3 /// false /// ---
embryo /// 4.2.1 /// false /// ---	embryo /// 4.2.1 /// false /// ---	embryo /// 4.2.1 /// false /// ---	embryo /// 4.2.1 /// false /// ---	embryo /// 4.3.1 /// false /// ---
axis /// 4.2.1.1 /// false /// ---	axis /// 4.2.1.1 /// false /// ---	axis /// 4.2.1.1 /// false /// ---	axis /// 4.2.1.1 /// false /// ---	axis /// 4.3.1.1 /// false /// ---			Axis overcategory could be introduced in rice, wheat, and barley
coleoptile /// 4.2.1.1.1 /// false /// ---	coleoptile /// 4.2.1.1.1 /// false /// ---	coleoptile /// 4.2.1.1.1 /// false /// ---	coleoptile /// 4.2.1.1.1 /// false /// ---	coleoptile /// 4.3.1.1.1 /// false /// ---
plumule /// 4.2.1.1.2 /// false /// ---	plumule /// 4.2.1.1.2 /// false /// ---	plumule /// 4.2.1.1.2 /// false ///---	plumule /// 4.2.1.1.2 /// false /// ---	plumule /// 4.3.1.1.2 /// false /// ---
leaf primordia /// 4.2.1.1.2.1 /// false /// ---	leaf primordia /// 4.2.1.1.2.1 /// false /// ---	leaf primordia /// 4.2.1.1.2.1 /// false /// ---	leaf primordia /// 4.2.1.1.2.1 /// false /// ---	leaf primordia /// 4.3.1.1.2.1 /// false /// ---			Hard to find out whether barley, wheat and rice scutellum has a glandular layer or not. Most probably they do not have it.
shoot apical meristem /// 4.2.1.1.2.2 /// false /// ---	shoot apical meristem /// 4.2.1.1.2.2 /// false /// ---	shoot apical meristem /// 4.2.1.1.2.2 /// false /// ---	shoot apical meristem /// 4.2.1.1.2.2 /// false /// ---	shoot apical meristem /// 4.3.1.1.2.2 /// false /// ---
mesocotyl /// 4.2.1.1.3 /// false /// ---	mesocotyl /// 4.2.1.1.3 /// false /// ---	mesocotyl /// 4.2.1.1.3 /// false /// ---	mesocotyl /// 4.2.1.1.3 /// false /// ---	mesocotyl /// 4.3.1.1.3 /// false /// ---
radicle /// 4.2.1.1.4 /// false /// ---	radicle /// 4.2.1.1.4 /// false /// ---	radicle /// 4.2.1.1.4 /// false /// ---	radicle /// 4.2.1.1.4 /// false /// ---	radicle /// 4.3.1.1.4 /// false /// ---			Barley embryo radicle has root cap (calyptra)
root cap (calyptra) /// 4.2.1.1.4.1 /// false /// ---	root cap (calyptra) /// 4.2.1.1.4.1 /// false /// ---	root cap (calyptra) /// 4.2.1.1.4.1 /// false /// ---	root cap (calyptra) /// 4.2.1.1.4.1 /// false /// ---	root cap (calyptra) /// 4.3.1.1.4.1 /// false /// ---
root apical meristem /// 4.2.1.1.4.2 /// false /// ---	root apical meristem /// 4.2.1.1.4.2 /// false /// ---	root apical meristem /// 4.2.1.1.4.2 /// false /// ---	root apical meristem /// 4.2.1.1.4.2 /// false /// ---	root apical meristem /// 4.3.1.1.4.2 /// false /// ---
coleorrhiza /// 4.2.1.1.5 /// false /// ---	coleorrhiza /// 4.2.1.1.5 /// false /// ---	coleorrhiza /// 4.2.1.1.5 /// false /// ---	coleorrhiza /// 4.2.1.1.5 /// false /// ---	coleorrhiza /// 4.3.1.1.5 /// false /// ---
scutellum /// 4.2.1.2 /// false /// ---	scutellum /// 4.2.1.2 /// false /// ---	scutellum /// 4.2.1.2 /// false /// ---	scutellum /// 4.2.1.2 /// false /// ---	scutellum /// 4.3.1.2 /// false /// ---
glandular layer /// 4.2.1.2.1 /// false /// ---				glandular layer /// 4.3.1.2.1 /// false /// ---
epiblast /// 4.2.1.3 /// false /// ---	epiblast /// 4.2.1.3 /// false /// ---	epiblast /// 4.2.1.3 /// false /// ---	epiblast /// 4.2.1.3 /// false /// ---				Wheat and barley have epiblast, maize does not have it.
suspensor /// 4.2.1.4 /// false /// ---	suspensor /// 4.2.1.4 /// false /// ---	suspensor /// 4.2.1.4 /// false /// ---	suspensor /// 4.2.1.4 /// false /// ---	suspensor /// 4.3.1.3 /// false /// ---
endosperm /// 4.2.2 /// false /// ---	endosperm /// 4.2.2 /// false /// ---	endosperm /// 4.2.2 /// false /// ---	endosperm /// 4.2.2 /// false /// ---	endosperm /// 4.3.2 /// false /// ---
aleurone layer /// 4.2.2.1 /// false /// ---	aleurone layer /// 4.2.2.1 /// false /// ---	aleurone layer /// 4.2.2.1 /// false /// ---	aleurone layer /// 4.2.2.1 /// false /// ---	aleurone layer /// 4.3.2.1 /// false /// ---
starchy endosperm /// 4.2.2.2 /// false /// ---	starchy endosperm /// 4.2.2.2 /// false /// ---	starchy endosperm /// 4.2.2.2 /// false /// ---	starchy endosperm /// 4.2.2.2 /// false /// ---	starchy endosperm /// 4.3.2.2 /// false /// ---			The definition „Starchy endosperm“ exists in wheat.
endosperm transfer layer /// 4.2.2.3 /// false /// ---	endosperm transfer layer /// 4.2.2.3 /// false /// ---	endosperm transfer layer /// 4.2.2.3 /// false /// ---		basal endosperm transfer layer /// 4.3.2.3 /// false /// ---			„Basal endosperm transfer layer“ or, in other literature source, a „transfer layer“ exists in barley. A kind of transfer layer exists in wheat.
embryo-surrounding region /// 4.2.2.4 /// false /// ---				embryo-surrounding region /// 4.3.2.4 /// false /// ---			There might be something like „embryo-surrounding region“ in barley and wheat but it is not well characterized
pericarp /// 4.2.3 /// false /// ---	pericarp /// 4.2.3 /// false /// ---	pericarp /// 4.2.3 /// false /// ---	pericarp /// 4.2.3 /// false /// ---	pericarp /// 4.3.3 /// false /// ---			Testa (seed coat) is reduced to unnoticeable remnants in the mature maize seed.
testa /// 4.2.4 /// false /// ---	testa /// 4.2.4 /// false /// ---	testa /// 4.2.4 /// false /// ---	testa /// 4.2.4 /// false /// ---
pedicel /// 4.2.5 /// false /// ---				pedicel /// 4.3.4 /// false /// ---			No pedicel in wheat and barley
silk scar /// 4.2.6 /// false /// ---				silk scar /// 4.3.5 /// false /// ---			Silk scar seems to be specific to maize
brown abscission layer /// 4.2.7 /// false /// ---				brown abscission layer /// 4.3.6 /// false /// ---			Hard to find out whether the „brown abscission layer“ exists in barley
shoot /// 5 /// false /// ---	shoot /// 5 /// false /// ---	shoot /// 5 /// false /// ---	shoot /// 5 /// false /// ---	shoot /// 5 /// false /// ---	ear shoot /// 5.4 /// false /// ---
culm (stem) /// 5.1 /// false /// ---	stem (culm) /// 5.1 /// false /// ---	culm (stem) /// 5.1 /// false /// ---	culm (stem) /// 5.1 /// false /// ---	culm (main stem) /// 5.1 /// false /// ---
node /// 5.1.1 /// false /// ---	node /// 5.1.1 /// false /// ---	node /// 5.1.1 /// false /// ---	node /// 5.1.1 /// false /// ---	node /// 5.1.1 /// false /// ---
internode /// 5.1.2 /// false /// ---	internode /// 5.1.2 /// false /// ---	internode /// 5.1.2 /// false /// ---	internode /// 5.1.2 /// false /// ---	internode /// 5.1.2 /// false /// ---
epidermis /// 5.1.2.1 /// false /// ---	epidermis /// 5.1.2.1 /// false /// ---	epidermis /// 5.1.2.1 /// false /// ---	epidermis /// 5.1.2.1 /// false /// ---	epidermis /// 5.1.2.1 /// false /// ---
stele /// 5.1.2.2 /// false /// ---	stele /// 5.1.2.2 /// false /// ---	stele /// 5.1.2.2 /// false /// ---	stele /// 5.1.2.2 /// false /// ---	stele /// 5.1.2.2 /// false /// ---
pith /// 5.1.2.2.1 /// false /// ---			pith /// 5.1.2.2.1 /// false /// ---	pith /// 5.1.2.2.1 /// false /// ---			In maize, „pith“ could be placed under internode stele (stele should then be added as overcategory). It is hard to find out whether barley internode has pith. Internodes of some wheat varieties contain pith.
parenchyma /// 5.1.2.2.1.1 /// false /// ---			parenchyma /// 5.1.2.2.1.1 /// false /// ---	parenchyma /// 5.1.2.2.1.1 /// false /// ---
conducting tissue /// 5.1.2.2.2 /// false /// ---	conducting tissue /// 5.1.2.2.1 /// false /// ---	conducting tissue /// 5.1.2.2.1 /// false /// ---	conducting tissue /// 5.1.2.2.2 /// false /// ---	conducting tissue /// 5.1.2.2.2 /// false /// ---
xylem /// 5.1.2.2.2.1 /// false /// ---	xylem /// 5.1.2.2.1.1 /// false /// ---	xylem /// 5.1.2.2.1.1 /// false /// ---	xylem /// 5.1.2.2.2.1 /// false /// ---	xylem /// 5.1.2.2.2.1 /// false /// ---
phloem /// 5.1.2.2.2.2 /// false /// ---	phloem /// 5.1.2.2.1.2 /// false /// ---	phloem /// 5.1.2.2.1.2 /// false /// ---	phloem /// 5.1.2.2.2.2 /// false /// ---	phloem /// 5.1.2.2.2.2 /// false /// ---
pulvinus /// 5.1.2.3 /// false /// ---				pulvinus /// 5.1.2.3 /// false /// ---			Wheat and barley (festucoid grasses) seem to have only the leaf sheath pulvini but not the stem internode pulvini. Maize (panicoid grass) has both, the stem internode pulvini and the leaf sheath pulvini. Both types of pulvini are needed for gravitropism: „functional orthologs“.
peduncle /// 5.1.3 /// false /// ---	peduncle /// 5.1.3 /// false /// ---	peduncle /// 5.1.3 /// false /// ---	peduncle /// 5.1.3 /// false /// ---	tassel peduncle /// 5.1.3 /// false /// ---	shank /// 5.4.1 /// false /// ---
node /// 5.1.3.1 /// false /// ---				node /// 5.4.1.1 /// false /// ---
internode /// 5.1.3.2 /// false /// ---				internode /// 5.4.1.2 /// false /// ---
leaf /// 5.2 /// false /// ---	leaf /// 5.2 /// false /// ---	leaf /// 5.2 /// false /// ---	leaf /// 5.2 /// false /// ---	foliar leaf /// 5.2 /// false /// ---	juvenile leaf /// 5.2.1 /// false /// ---	adult leaf /// 5.2.2 /// false /// ---
blade (lamina) /// 5.2.1 /// false /// ---	blade (lamina) /// 5.2.1 /// false /// ---	blade (lamina) /// 5.2.1 /// false /// ---	blade (lamina) /// 5.2.1 /// false /// ---	blade (lamina) /// 5.2.1.1 /// false /// ---	blade (lamina) /// 5.2.2.1 /// false /// ---		In maize, prophyll is the leaf that surrounds the ear. In maize, „flag leaf“ is a definition, used at least by some sources, for the first leaf that a maize plant makes.
collar /// 5.2.2 /// false /// --	collar /// 5.2.2 /// false /// ---	collar /// 5.2.2 /// false /// ---	collar /// 5.2.2 /// false /// ---	collar /// 5.2.1.2 /// false /// ---	collar /// 5.2.2.2 /// false /// ---
auricle /// 5.2.3 /// false /// ---	auricle /// 5.2.3 /// false /// ---	auricle /// 5.2.3 /// false /// ---	auricle /// 5.2.3 /// false /// ---	auricle /// 5.2.1.3 /// false /// ---	auricle /// 5.2.2.3 /// false /// ---		Wheat leaves have collar
ligule /// 5.2.4 /// false /// ---	ligule /// 5.2.4 /// false /// ---	ligule /// 5.2.4 /// false /// ---	ligule /// 5.2.4 /// false /// ---	ligule /// 5.2.1.4 /// false /// ---	ligule /// 5.2.2.4 /// false /// ---
sheath /// 5.2.5 /// false /// ---	sheath /// 5.2.5 /// false /// ---	sheath /// 5.2.5 /// false /// ---	sheath /// 5.2.5 /// false /// ---	sheath /// 5.2.1.5 /// false /// ---	sheath /// 5.2.2.5 /// false /// ---
pulvinus /// 5.2.5.1 /// false /// ---	pulvinus /// 5.2.5.1 /// false /// ---	pulvinus /// 5.2.5.1 /// false /// ---	pulvinus /// 5.2.5.1 /// false /// ---	pulvinus /// 5.2.1.5.1 /// false /// ---	pulvinus /// 5.2.2.5.1 /// false /// ---
flag leaf /// 5.3 /// false /// ---	flag leaf /// 5.3 /// false /// ---	flag leaf /// 5.3 /// false /// ---	flag leaf /// 5.3 /// false /// ---				Maize leaves (juvenile, adult, senescent) have pulvini. Hard to find out whether maize prophyll and husk leaves have pulvini. Barley and wheat leaves have pulvini (barley starting from the third leaf). Whether barley flag leaf has pulvinus or not, nowhere is stated clearly.
blade (lamina) /// 5.3.1 /// false /// ---	blade (lamina) /// 5.3.1 /// false /// ---	blade (lamina) /// 5.3.1 /// false /// ---	blade (lamina) /// 5.3.1 /// false /// ---
collar /// 5.3.2 /// false /// ---	collar /// 5.3.2 /// false /// ---	collar /// 5.3.2 /// false /// ---	collar /// 5.3.2 /// false /// ---				In rice, prophyllum is the first leaf produced by the plant. Could be deleted as the first leaf produced is present under „seedling“. There are no experiments where „prophyllum“ was used.
auricle /// 5.3.3 /// false /// ---	auricle /// 5.3.3 /// false /// ---	auricle /// 5.3.3 /// false /// ---	auricle /// 5.3.3 /// false /// ---
ligule /// 5.3.4 /// false /// ---	ligule /// 5.3.4 /// false /// ---	ligule /// 5.3.4 /// false /// ---	ligule /// 5.3.4 /// false /// ---
sheath /// 5.3.5 /// false /// ---	sheath /// 5.3.5 /// false /// ---	sheath /// 5.3.5 /// false /// ---	sheath /// 5.3.5 /// false /// ---
pulvinus /// 5.3.5.1 /// false /// ---	pulvinus /// 5.3.5.1 /// false /// ---	pulvinus /// 5.3.5.1 /// false /// ---	pulvinus /// 5.3.5.1 /// false /// ---
prophyll /// 5.4 /// false /// ---				prophyll /// 5.3 /// false /// ---
husk leaf /// 5.5 /// false /// ---				husk leaf /// 5.4.2 /// false /// ---
blade (lamina) /// 5.5.1 /// false /// ---				blade (lamina) /// 5.4.2.1 /// false /// ---
ligule /// 5.5.2 /// false /// ---				ligule /// 5.4.2.2 /// false /// ---
sheath /// 5.5.3 /// false /// ---				sheath /// 5.4.2.3 /// false /// ---			Division zone could be deleted in wheat to make ontologies as similar as possible
crown /// 5.6 /// false /// ---	crown /// 5.4 /// false /// ---	crown /// 5.4 /// false /// ---	crown /// 5.4 /// false /// ---	crown /// 5.5 /// false /// ---
shoot apex /// 5.7 /// false /// ---	shoot apex /// 5.5 /// false /// ---	shoot apex /// 5.5 /// false /// ---	shoot apex /// 5.5 /// false /// ---	shoot apex /// 5.6 /// false /// ---
shoot apical meristem /// 5.7.1 /// false /// ---	shoot apical meristem /// 5.5.1 /// false /// ---	shoot apical meristem /// 5.5.1 /// false /// ---	shoot apical meristem /// 5.5.1 /// false /// ---	shoot apical meristem /// 5.6.1 /// false /// ---
leaf primordia /// 5.7.2 /// false /// ---	leaf primordia /// 5.5.2 /// false /// ---	leaf primordia /// 5.5.2 /// false /// ---	leaf primordia /// 5.5.2 /// false /// ---	leaf primordia /// 5.6.2 /// false /// ---
axillary bud /// 5.8 /// false /// ---	axillary bud /// 5.6 /// false /// ---	axillary bud /// 5.6 /// false /// ---	axillary bud /// 5.6 /// false /// ---	axillary bud /// 5.7 /// false /// ---
pith /// 5.9 /// false /// ---				pith /// 5.8 /// false /// ---
rhizome /// 6 /// false /// ---	rhizome /// 6 /// false /// ---	rhizome /// 6 /// false /// ---	rhizome /// 6 /// false /// ---	rhizome /// 6 /// false /// ---
roots /// 6.1. /// false /// ---	roots /// 6.1 /// false /// ---	roots /// 6.1 /// false /// ---	roots /// 6.1 /// false /// ---	roots /// 6.1. /// false /// ---
primary root /// 6.1.1 /// false /// ---	primary root /// 6.1.1 /// false /// ---	primary root /// 6.1.1 /// ---	primary root /// 6.1.1 /// false /// ---	primary root /// 6.1.1 /// false /// ---			Seminal side roots do exist in wheat, barley, maize but not in rice
root tip /// 6.1.1.1 /// false /// ---	root tip /// 6.1.1.1 /// false /// ---	root tip /// 6.1.1.1 /// false /// ---	root tip /// 6.1.1.1 /// false /// ---	root tip /// 6.1.1.1 /// false /// ---
root cap /// 6.1.1.1.1 /// false /// ---	root cap /// 6.1.1.1.1 /// false /// ---	root cap /// 6.1.1.1.1 /// false /// ---	root cap /// 6.1.1.1.1 /// false /// ---	root cap /// 6.1.1.1.1 /// false /// ---
root apical meristem /// 6.1.1.1.2 /// false /// ---	root apical meristem /// 6.1.1.1.2 /// false /// ---	root apical meristem /// 6.1.1.1.2 /// false /// ---	root apical meristem /// 6.1.1.1.2 /// false /// ---	root apical meristem /// 6.1.1.1.2 /// false /// ---
elongation zone /// 6.1.1.2 /// false /// ---	elongation zone /// 6.1.1.2 /// false /// ---	elongation zone /// 6.1.1.2 /// false /// ---	elongation zone /// 6.1.1.2 /// false /// ---	elongation zone /// 6.1.1.2 /// false /// ---
maturation zone /// 6.1.1.3 /// false /// ---	maturation zone /// 6.1.1.3 /// false /// ---	maturation zone /// 6.1.1.3 /// false /// ---	maturation zone /// 6.1.1.3 /// false /// ---	maturation zone /// 6.1.1.3 /// false /// ---
root hair /// 6.1.1.3.1 /// false /// ---	root hair /// 6.1.1.3.1 /// false /// ---	root hair /// 6.1.1.3.1 /// false /// ---	root hair /// 6.1.1.3.1 /// false /// ---	root hair /// 6.1.1.3.1 /// false /// ---
epidermis /// 6.1.1.4 /// false /// ---	epidermis /// 6.1.1.4 /// false /// ---	epidermis /// 6.1.1.4 /// false /// ---	epidermis /// 6.1.1.4 /// false /// ---	epidermis /// 6.1.1.4 /// false /// ---
cortex /// 6.1.1.5 /// false /// ---	cortex /// 6.1.1.5 /// false /// ---	cortex /// 6.1.1.5 /// false /// ---	cortex /// 6.1.1.5 /// false /// ---	cortex /// 6.1.1.5 /// false /// ---
endodermis /// 6.1.1.5.1 /// false /// ---	endodermis /// 6.1.1.5.1 /// false /// ---	endodermis /// 6.1.1.5.1 /// false /// ---	endodermis /// 6.1.1.5.1 /// false /// ---	endodermis /// 6.1.1.5.1 /// false /// ---
stele /// 6.1.1.6 /// false /// ---	stele /// 6.1.1.6 /// false /// ---	stele /// 6.1.1.6 /// false /// ---	stele /// 6.1.1.6 /// false /// ---	stele /// 6.1.1.6 /// false /// ---
pericycle /// 6.1.1.6.1 /// false /// ---	pericycle /// 6.1.1.6.1 /// false /// ---	pericycle /// 6.1.1.6.1 /// false /// ---	pericycle /// 6.1.1.6.1 /// false /// ---	pericycle /// 6.1.1.6.1 /// false /// ---
seminal root /// 6.1.2 /// false /// ---	seminal root /// 6.1.2 /// false /// ---	seminal root /// 6.1.2 /// false /// ---		seminal root /// 6.1.2 /// false /// ---			Lateral roots exist in all cereals, ontologies could be made more similar
root tip /// 6.1.2.1 /// false /// ---	root tip /// 6.1.2.1 /// false /// ---	root tip /// 6.1.2.1 /// false /// ---		root tip /// 6.1.2.1 /// false /// ---
root cap /// 6.1.2.1.1 /// false /// ---	root cap /// 6.1.2.1.1 /// false /// ---	root cap /// 6.1.2.1.1 /// false /// ---		root cap /// 6.1.2.1.1 /// false /// ---
root apical meristem /// 6.1.2.1.2 /// false /// ---	root apical meristem /// 6.1.2.1.2 /// false /// ---	root apical meristem /// 6.1.2.1.2 /// false /// ---		root apical meristem /// 6.1.2.1.2 /// false /// ---
elongation zone /// 6.1.2.2 /// false /// ---	elongation zone /// 6.1.2.2 /// false /// ---	elongation zone /// 6.1.2.2 /// false /// ---		elongation zone /// 6.1.2.2 /// false /// ---
maturation zone /// 6.1.2.3 /// false /// ---	maturation zone /// 6.1.2.3 /// false /// ---	maturation zone /// 6.1.2.3 /// false /// ---		maturation zone /// 6.1.2.3 /// false /// ---
root hair /// 6.1.2.3.1 /// false /// ---	root hair /// 6.1.2.3.1 /// false /// ---	root hair /// 6.1.2.3.1 /// false /// ---		root hair /// 6.1.2.3.1 /// false /// ---
epidermis /// 6.1.2.4 /// false /// ---	epidermis /// 6.1.2.4 /// false /// ---	epidermis /// 6.1.2.4 /// false /// ---		epidermis /// 6.1.2.4 /// false /// ---
cortex /// 6.1.2.5 /// false /// ---	cortex /// 6.1.2.5 /// false /// ---	cortex /// 6.1.2.5 /// false /// ---		cortex /// 6.1.2.5 /// false /// ---
endodermis /// 6.1.2.5.1 /// false /// ---	endodermis /// 6.1.2.5.1 /// false /// ---	endodermis /// 6.1.2.5.1 /// false /// ---		endodermis /// 6.1.2.5.1 /// false /// ---
stele /// 6.1.2.6 /// false /// ---	stele /// 6.1.2.6 /// false /// ---	stele /// 6.1.2.6 /// false /// ---		stele /// 6.1.2.6 /// false /// ---
pericycle /// 6.1.2.6.1 /// false /// ---	pericycle /// 6.1.2.6.1 /// false /// ---	pericycle /// 6.1.2.6.1 /// false /// ---		pericycle /// 6.1.2.6.1 /// false /// ---
lateral root /// 6.1.3 /// false /// ---	lateral root /// 6.1.3 /// false /// ---	lateral root /// 6.1.3 /// false /// ---	lateral root /// 6.1.2 /// false /// ---	lateral root /// 6.1.3 /// false /// ---
root tip /// 6.1.3.1 /// false /// ---	root tip /// 6.1.3.1 /// false /// ---	root tip /// 6.1.3.1 /// false /// ---	root tip /// 6.1.2.1 /// false /// ---	root tip /// 6.1.3.1 /// false /// ---
root cap /// 6.1.3.1.1 /// false /// ---	root cap /// 6.1.3.1.1 /// false /// ---	root cap /// 6.1.3.1.1 /// false /// ---	root cap /// 6.1.2.1.1 /// false /// ---	root cap /// 6.1.3.1.1 /// false /// ---
root apical meristem /// 6.1.3.1.2 /// false /// ---	root apical meristem /// 6.1.3.1.2 /// false /// ---	root apical meristem /// 6.1.3.1.2 /// false /// ---	root apical meristem /// 6.1.2.1.2 /// false /// ---	root apical meristem /// 6.1.3.1.2 /// false /// ---
elongation zone /// 6.1.3.2 /// false /// ---	elongation zone /// 6.1.3.2 /// false /// ---	elongation zone /// 6.1.3.2 /// false /// ---	elongation zone /// 6.1.2.2 /// false /// ---	elongation zone /// 6.1.3.2 /// false /// ---
maturation zone /// 6.1.3.3 /// false /// ---	maturation zone /// 6.1.3.3 /// false /// ---	maturation zone /// 6.1.3.3 /// false /// ---	maturation zone /// 6.1.2.3 /// false /// ---	maturation zone /// 6.1.3.3 /// false /// ---			Division zone in wheat roots can be removed
root hair /// 6.1.3.3.1 /// false /// ---	root hair /// 6.1.3.3.1 /// false /// ---	root hair /// 6.1.3.3.1 /// false /// ---	root hair /// 6.1.2.3.1 /// false /// ---	root hair /// 6.1.3.3.1 /// false /// ---
epidermis /// 6.1.3.4 /// false /// ---	epidermis /// 6.1.3.4 /// false /// ---	epidermis /// 6.1.3.4 /// false /// ---	epidermis /// 6.1.2.4 /// false /// ---	epidermis /// 6.1.3.4 /// false /// ---
cortex /// 6.1.3.5 /// false /// ---	cortex /// 6.1.3.5 /// false /// ---	cortex /// 6.1.3.5 /// false /// ---	cortex /// 6.1.2.5 /// false /// ---	cortex /// 6.1.3.5 /// false /// ---
endodermis /// 6.1.3.5.1 /// false /// ---	endodermis /// 6.1.3.5.1 /// false /// ---	endodermis /// 6.1.3.5.1 /// false /// ---	endodermis /// 6.1.2.5.1 /// false /// ---	endodermis /// 6.1.3.5.1 /// false /// ---
stele /// 6.1.3.6 /// false /// ---	stele /// 6.1.3.6 /// false /// ---	stele /// 6.1.3.6 /// false /// ---	stele /// 6.1.2.6 /// false /// ---	stele /// 6.1.3.6 /// false /// ---
pericycle /// 6.1.3.6.1 /// false /// ---	pericycle /// 6.1.3.6.1 /// false /// ---	pericycle /// 6.1.3.6.1 /// false /// ---	pericycle /// 6.1.2.6.1 /// false /// ---	pericycle /// 6.1.3.6.1 /// false /// ---
nodal root /// 6.1.4 /// false /// ---	nodal root /// 6.1.4 /// false /// ---	nodal root /// 6.1.4 /// false /// ---	nodal root /// 6.1.3 /// false /// ---	nodal root /// 6.1.4 /// false /// ---
crown root /// 6.1.4.1 /// false /// ---	crown root /// 6.1.4.1 /// false /// ---	crown root /// 6.1.4.1 /// false /// ---	crown root /// 6.1.3.1 /// false /// ---	crown root /// 6.1.4.1 /// false /// ---
root tip /// 6.1.4.1.1 /// false /// ---	root tip /// 6.1.4.1.1 /// false /// ---	root tip /// 6.1.4.1.1 /// false /// ---	root tip /// 6.1.3.1.1 /// false /// ---	root tip /// 6.1.4.1.1 /// false /// ---
root cap /// 6.1.4.1.1.1 /// false /// ---	root cap /// 6.1.4.1.1.1 /// false /// ---	root cap /// 6.1.4.1.1.1 /// false /// ---	root cap /// 6.1.3.1.1.1 /// false /// ---	root cap /// 6.1.4.1.1.1 /// false /// ---
root apical meristem /// 6.1.4.1.1.2 /// false /// ---	root apical meristem /// 6.1.4.1.1.2 /// false /// ---	root apical meristem /// 6.1.4.1.1.2 /// false /// ---	root apical meristem /// 6.1.3.1.1.2 /// false /// ---	root apical meristem /// 6.1.4.1.1.2 /// false /// ---
elongation zone /// 6.1.4.1.2 /// false /// ---	elongation zone /// 6.1.4.1.2 /// false /// ---	elongation zone /// 6.1.4.1.2 /// false /// ---	elongation zone /// 6.1.3.1.2 /// false /// ---	elongation zone /// 6.1.4.1.2 /// false /// ---
maturation zone /// 6.1.4.1.3 /// false /// ---	maturation zone /// 6.1.4.1.3 /// false /// ---	maturation zone /// 6.1.4.1.3 /// false /// ---	maturation zone /// 6.1.3.1.3 /// false /// ---	maturation zone /// 6.1.4.1.3 /// false /// ---
root hair /// 6.1.4.1.3.1 /// false /// ---	root hair /// 6.1.4.1.3.1 /// false /// ---	root hair /// 6.1.4.1.3.1 /// false /// ---	root hair /// 6.1.3.1.3.1 /// false /// ---	root hair /// 6.1.4.1.3.1 /// false /// ---
epidermis /// 6.1.4.1.4 /// false /// ---	epidermis /// 6.1.4.1.4 /// false /// ---	epidermis /// 6.1.4.1.4 /// false /// ---	epidermis /// 6.1.3.1.4 /// false /// ---	epidermis /// 6.1.4.1.4 /// false /// ---
cortex /// 6.1.4.1.5 /// false /// ---	cortex /// 6.1.4.1.5 /// false /// ---	cortex /// 6.1.4.1.5 /// false /// ---	cortex /// 6.1.3.1.5 /// false /// ---	cortex /// 6.1.4.1.5 /// false /// ---
endodermis /// 6.1.4.1.5.1 /// false /// ---	endodermis /// 6.1.4.1.5.1 /// false /// ---	endodermis /// 6.1.4.1.5.1 /// false /// ---	endodermis /// 6.1.3.1.5.1 /// false /// ---	endodermis /// 6.1.4.1.5.1 /// false /// ---
stele /// 6.1.4.1.6 /// false /// ---	stele /// 6.1.4.1.6 /// false /// ---	stele /// 6.1.4.1.6 /// false /// ---	stele /// 6.1.3.1.6 /// false /// ---	stele /// 6.1.4.1.6 /// false /// ---
pericycle /// 6.1.4.1.6.1 /// false /// ---	pericycle /// 6.1.4.1.6.1 /// false /// ---	pericycle /// 6.1.4.1.6.1 /// false /// ---	pericycle /// 6.1.3.1.6.1 /// false /// ---	pericycle /// 6.1.4.1.6.1 /// false /// ---
brace root /// 6.1.4.2 /// false /// ---				brace root /// 6.1.4.2 /// false /// ---
root tip /// 6.1.4.2.1 /// false /// ---				root tip /// 6.1.4.2.1 /// false /// ---
root cap /// 6.1.4.2.1.1 /// false /// ---				root cap /// 6.1.4.2.1.1 /// false /// ---
root apical meristem /// 6.1.4.2.1.2 /// false /// ---				root apical meristem /// 6.1.4.2.1.2 /// false /// ---
elongation zone /// 6.1.4.2.2 /// false /// ---				elongation zone /// 6.1.4.2.2 /// false /// ---
maturation zone /// 6.1.4.2.3 /// false /// ---				maturation zone /// 6.1.4.2.3 /// false /// ---
root hair /// 6.1.4.2.3.1 /// false /// ---				root hair /// 6.1.4.2.3.1 /// false /// ---
epidermis /// 6.1.4.2.4 /// false /// ---				epidermis /// 6.1.4.2.4 /// false /// ---
cortex /// 6.1.4.2.5 /// false /// ---				cortex /// 6.1.4.2.5 /// false /// ---
endodermis /// 6.1.4.2.5.1 /// false /// ---				endodermis /// 6.1.4.2.5.1 /// false /// ---
stele /// 6.1.4.2.6 /// false /// ---				stele /// 6.1.4.2.6 /// false /// ---
pericycle /// 6.1.4.2.6.1 /// false /// ---				pericycle /// 6.1.4.2.6.1 /// false /// ---
unspecified root type /// 6.1.5 /// false /// ---	unspecified root type /// 6.1.5 /// false /// ---	unspecified root type /// 6.1.5 /// false /// ---	unspecified root type /// 6.1.4 /// false /// ---	unspecified root type /// 6.1.5 /// false /// ---
root tip /// 6.1.5.1 /// false /// ---	root tip /// 6.1.5.1 /// false /// ---	root tip /// 6.1.5.1 /// false /// ---	root tip /// 6.1.4.1 /// false /// ---	root tip /// 6.1.5.1 /// false /// ---
root cap /// 6.1.5.1.1 /// false /// ---	root cap /// 6.1.5.1.1 /// false /// ---	root cap /// 6.1.5.1.1 /// false /// ---	root cap /// 6.1.4.1.1 /// false /// ---	root cap /// 6.1.5.1.1 /// false /// ---
root apical meristem /// 6.1.5.1.2 /// false /// ---	root apical meristem /// 6.1.5.1.2 /// false /// ---	root apical meristem /// 6.1.5.1.2 /// false /// ---	root apical meristem /// 6.1.4.1.2 /// false /// ---	root apical meristem /// 6.1.5.1.2 /// false /// ---
elongation zone /// 6.1.5.2 /// false /// ---	elongation zone /// 6.1.5.2 /// false /// ---	elongation zone /// 6.1.5.2 /// false /// ---	elongation zone /// 6.1.4.2 /// false /// ---	elongation zone /// 6.1.5.2 /// false /// ---
maturation zone /// 6.1.5.3 /// false /// ---	maturation zone /// 6.1.5.3 /// false /// ---	maturation zone /// 6.1.5.3 /// false /// ---	maturation zone /// 6.1.4.3 /// false /// ---	maturation zone /// 6.1.5.3 /// false /// ---
root hair /// 6.1.5.3.1 /// false /// ---	root hair /// 6.1.5.3.1 /// false /// ---	root hair /// 6.1.5.3.1 /// false /// ---	root hair /// 6.1.4.3.1 /// false /// ---	root hair /// 6.1.5.3.1 /// false /// ---
epidermis /// 6.1.5.4 /// false /// ---	epidermis /// 6.1.5.4 /// false /// ---	epidermis /// 6.1.5.4 /// false /// ---	epidermis /// 6.1.4.4 /// false /// ---	epidermis /// 6.1.5.4 /// false /// ---
cortex /// 6.1.5.5 /// false /// ---	cortex /// 6.1.5.5 /// false /// ---	cortex /// 6.1.5.5 /// false /// ---	cortex /// 6.1.4.5 /// false /// ---	cortex /// 6.1.5.5 /// false /// ---
endodermis /// 6.1.5.5.1 /// false /// ---	endodermis /// 6.1.5.5.1 /// false /// ---	endodermis /// 6.1.5.5.1 /// false /// ---	endodermis /// 6.1.4.5.1 /// false /// ---	endodermis /// 6.1.5.5.1 /// false /// ---
stele /// 6.1.5.6 /// false /// ---	stele /// 6.1.5.6 /// false /// ---	stele /// 6.1.5.6 /// false /// ---	stele /// 6.1.4.6 /// false /// ---	stele /// 6.1.5.6 /// false /// ---
pericycle /// 6.1.5.6.1 /// false /// ---	pericycle /// 6.1.5.6.1 /// false /// ---	pericycle /// 6.1.5.6.1 /// false /// ---	pericycle /// 6.1.4.6.1 /// false /// ---	pericycle /// 6.1.5.6.1 /// false /// ---
