# Supplementary material for: Controlled vocabularies for plant anatomical parts optimized for use in data analysis tools and for cross-species studies
Source: Plant Methods. 2013 Aug 6;9:33. doi: 10.1186/1746-4811-9-33 (PMC3751485; doi:10.1186/1746-4811-9-33)
Supplement: Additional file 3 — Mapping of the monocotyledonous plant anatomy ontology to Plant Ontology (PO) identifiers. [file 1746-4811-9-33-S3.xls]

## Sheet: Web_supplement_1
callus PO:0000009
seedling PO:0000003
	coleoptile PO:0025287
	leaf PO:0025034
	shoot apex PO:0025223
		shoot apical meristem PO:0008016
	epicotyl PO:0025293
	mesocotyl PO:0025295
		epidermis PO:0000112
		cortex PO:0000223
		stele PO:0025198
			pith PO:0005041
			conducting tissue
				xylem PO:0005352
				phloem PO:0005417
	crown PO:0004724
	root PO:0009005
		radicle PO:0025297
			maturation zone PO:0020135
				root hair
		seminal root PO:0000046
	axillary meristem PO:0000232
inflorescence PO:0009049
	inflorescence type PO:0009049
		rachis PO:0020122
			node PO:0006325
			internode PO:0006326
			pith PO:0005041
		spikelet PO:0009051
			floret PO:0009082
				stamen PO:0009029
					anther PO:0009066
						pollen PO:0025281
					filament PO:0009067
				pistil PO:0009030
					stigma PO:0009073
					style PO:0009074
					ovary PO:0009072
						ovule PO:0020003
				lemma PO:0009037
					awn PO:0006032
				palea PO:0009038
				lodicule PO:0009036
			empty glume
			glume PO:0009039
				awn PO:0025351
			rachilla PO:0009080
		pedicel PO:0006319
	caryopsis PO:0009001
		embryo PO:0009009
			axis PO:0019018
				coleoptile PO:0025286
				plumule PO:0020032
					leaf primordia PO:0006338
					shoot apical meristem PO:0006362
				mesocotyl PO:0025294
				radicle PO:0025296
					root cap (calyptra) PO:0020123
					root apical meristem PO:0020147
				coleorrhiza PO:0025288
			scutellum PO:0020110
				glandular layer
			epiblast PO:0020036
			suspensor PO:0020108
		endosperm PO:0009089
			aleurone layer PO:0005360
			starchy endosperm
			endosperm transfer layer
			embryo-surrounding region
		pericarp PO:0009084
		testa PO:0020057
		pedicel PO:0004536
		silk scar PO:0002004
		brown abscission layer
shoot PO:0009006
	culm (stem) PO:0009047
		node PO:0020141
		internode PO:0020142
			epidermis PO:0025178
			stele PO:0025200
				pith PO:0005041
					parenchyma PO:0005421
				conducting tissue
					xylem PO:0005352
					phloem PO:0005417
			pulvinus
		peduncle PO:0009053
			node PO:0020141
			internode PO:0020142
	leaf PO:0025034
		blade (lamina) PO:0020039
		collar PO:0006012
		auricle PO:0020106
		ligule PO:0020105
		sheath PO:0020104
			pulvinus PO:0008017
	flag leaf PO:0020103
		blade (lamina) PO:0025060
		collar PO:0006012
		auricle PO:0020106
		ligule PO:0020105
		sheath PO:0020104
			pulvinus PO:0008017
	prophyll
	husk leaf PO:0009054
		blade (lamina) PO:0025060
		ligule PO:0020105
		sheath PO:0020104
	crown PO:0004724
	shoot apex PO:0000037
		shoot apical meristem PO:0020148
		leaf primordia PO:0000017
	axillary bud PO:0004709
	pith PO:0005041
rhizome PO:0004542
	roots PO:0009005
		primary root PO:0020127
			root tip PO:0000026
				root cap PO:0003017
				root apical meristem PO:0006081
			elongation zone PO:0025257
			maturation zone PO:0003015
				root hair
			epidermis PO:0006036
			cortex PO:0000258
				endodermis PO:0005059
			stele PO:0020124
				pericycle PO:0006203
		seminal root PO:0000046
			root tip PO:0000025
				root cap PO:0020123
				root apical meristem PO:0020147
			elongation zone PO:0025181
			maturation zone PO:0020135
				root hair
			epidermis PO:0006036
			cortex PO:0000258
				endodermis PO:0005059
			stele PO:0020124
				pericycle PO:0006203
		lateral root PO:0020121
			root tip PO:0000027
				root cap PO:0003018
				root apical meristem PO:0006020
			elongation zone PO:0025256
			maturation zone PO:0003016
				root hair
			epidermis PO:0006036
			cortex PO:0000258
				endodermis PO:0005059
			stele PO:0020124
				pericycle PO:0006203
		nodal root PO:0003005
			crown root PO:0000043
				root tip PO:0000025
					root cap PO:0020123
					root apical meristem PO:0020147
				elongation zone PO:0025181
				maturation zone PO:0020135
					root hair
				epidermis PO:0006036
				cortex PO:0000258
					endodermis PO:0005059
				stele PO:0020124
					pericycle PO:0006203
			brace root PO:0000044
				root tip PO:0000025
					root cap PO:0020123
					root apical meristem PO:0020147
				elongation zone PO:0025181
				maturation zone PO:0020135
					root hair
				epidermis PO:0006036
				cortex PO:0000258
					endodermis PO:0005059
				stele PO:0020124
					pericycle PO:0006203
		unspecified root type PO:0009005
			root tip PO:0000025
				root cap PO:0020123
				root apical meristem PO:0020147
			elongation zone PO:0025181
			maturation zone PO:0020135
				root hair
			epidermis PO:0006036
			cortex PO:0000258
				endodermis PO:0005059
			stele PO:0020124
				pericycle PO:0006203
