# Supplementary material for: Controlled vocabularies for plant anatomical parts optimized for use in data analysis tools and for cross-species studies
Source: Plant Methods. 2013 Aug 6;9:33. doi: 10.1186/1746-4811-9-33 (PMC3751485; doi:10.1186/1746-4811-9-33)
Supplement: Additional file 4 — Mapping of the dicotyledonous plant anatomy ontology to Plant Ontology (PO) identifiers. [file 1746-4811-9-33-S4.xls]

## Sheet: Web_supplement_2
callus PO:0000009
seedling PO:0000003
	cotyledon PO:0025471
	shoot apex PO:0025223
		shoot apical meristem PO:0008016
	epicotyl PO:0025293
		epidermis PO:0000112
		cortex PO:0000223
		stele PO:0025198
			pith PO:0005041
			conducting tissue
				xylem PO:0005352
				phloem PO:0005417
	hypocotyl PO:0025291
		epidermis PO:0005013
		cortex PO:0000223
		stele PO:0025198
			pith PO:0005041
			conducting tissue
				xylem PO:0005352
				phloem PO:0005417
	radicle PO:0025297
		maturation zone PO:0020135
			root hair
	axillary meristem PO:0000232
inflorescence PO:0009049
	inflorescence type PO:0009049
		rachis PO:0020122
			node PO:0006325
			internode PO:0006326
		flower PO:0009046
			androecium PO:0009061
				stamen PO:0009029
					anther PO:0009066
						pollen PO:0025281
					filament PO:0009067
					abscission zone PO:0000146
			pistil PO:0009062
				carpel PO:0009030
					stigma PO:0009073
					style PO:0009074
					ovary PO:0009072
						ovule PO:0020003
			corolla PO:0009059
				petal PO:0009032
			calyx PO:0009060
				sepal PO:0009031
			nectary PO:0009056
		bract PO:0009055
		pedicel PO:0009052
		receptacle PO:0009064
	fruit PO:0009001
		seed PO:0009010
			embryo PO:0009009
				axis PO:0019018
					plumule PO:0020032
						embryonic leaves PO:0006338
						shoot apical meristem PO:0006362
					hypocotyl PO:0025290
					radicle PO:0025296
						root cap PO:0020123
						root apical meristem PO:0020147
					epidermis PO:0005679
					parenchyma PO:0005421
					vascular bundle PO:0005020
				cotyledon PO:0025470
					epidermis PO:0006056
						abaxial PO:0006057
						adaxial PO:0006058
					parenchyma PO:0005421
						abaxial
						adaxial
					vascular bundle PO:0005020
				suspensor PO:0020108
			endosperm PO:0009089
				aleurone layer PO:0005360
				micropylar endosperm PO:0000200
				nonmicropylar endosperm
					peripheral endosperm
					chalazal endosperm PO:0000201
			testa PO:0020057
				outer integument PO:0020023
					epidermis PO:0006045
					palisade layer
					hourglass-cell layer
				inner integument PO:0020022
					parenchyma PO:0005421
					endothelium PO:0020024
			hilum PO:0020063
			endothelium PO:0020024
			epidermis PO:0005679
		pericarp PO:0009084
			exocarp PO:0009085
				epidermis PO:0005679
				hypodermis
			mesocarp PO:0009087
			endocarp PO:0009086
			sclerenchyma PO:0005427
			pericarp walls (flesh)
				outer pericarp
				inner pericarp (columella)
				radial pericarp (septa)
			septum PO:0025268
			replum PO:0025267
		placenta PO:0004535
shoot PO:0009006
	stem PO:0009047
		node PO:0020141
		internode PO:0020142
			epidermis PO:0025178
			cortex PO:0000223
			stele PO:0025200
				pith PO:0005041
					parenchyma PO:0005421
				conducting tissue
					xylem PO:0005352
					phloem PO:0005417
		peduncle PO:0009053
		developing meristemoid zone
	leaf PO:0025034
		petiole PO:0020038
		blade (lamina) PO:0020039
			midrib PO:0020139
			lateral vein PO:0006011
			trichome PO:0006504
		leaflet PO:0020049
		compound leaflet
		leaf rachis PO:0020055
		petiolule PO:0020050
		leaflet rachis
	crown PO:0004724
	shoot apex PO:0000037
		shoot apical meristem PO:0020148
		leaf primordia PO:0000017
	axillary bud PO:0004709
	axillary shoot PO:0006343
	hypocotyl
		epidermis PO:0005013
		cortex PO:0000223
		stele PO:0025198
			conducting tissue
				xylem PO:0005352
				phloem PO:0005417
		cork
roots PO:0009005
	primary root PO:0020127
		root tip PO:0000026
			root cap PO:0003017
			root apical meristem PO:0006081
		elongation zone PO:0025257
		maturation zone PO:0003015
			root hair
		epidermis PO:0006036
		cortex PO:0000258
			endodermis PO:0005059
		stele PO:0020124
			pericycle PO:0006203
	lateral root PO:0020121
		root tip PO:0000027
			root cap PO:0003018
			root apical meristem PO:0006020
		elongation zone PO:0025256
		maturation zone PO:0003016
			root hair
		epidermis PO:0006036
		cortex PO:0000258
			endodermis PO:0005059
		stele PO:0020124
			pericycle PO:0006203
	adventitious root PO:0000042
		root tip PO:0000025
			root cap PO:0020123
			root apical meristem PO:0006021
		elongation zone PO:0025181
		maturation zone PO:0020135
			root hair
		epidermis PO:0006039
		cortex PO:0000258
			endodermis PO:0005059
		stele PO:0020124
			pericycle PO:0006203
	unspecified root type PO:0009005
		root tip PO:0000025
			root cap PO:0020123
			root apical meristem PO:0020147
		elongation zone PO:0025181
		maturation zone PO:0020135
			root hair
		epidermis PO:0006036
		cortex PO:0000258
			endodermis PO:0005059
		stele PO:0020124
			pericycle PO:0006203
	nodule PO:0003023
